# Supplementary material for: Association between ambient temperature and hypertensive disorders in pregnancy in China
Source: Nat Commun. 2020 Jun 10;11:2925. doi: 10.1038/s41467-020-16775-8 (PMC7286884; doi:10.1038/s41467-020-16775-8)
Supplement: Supplementary file 4 — Supplementary Software 1 [file 41467_2020_16775_MOESM4_ESM.zip]

Archive with 4 entries (4 files):
- appendix. variable explanation for code.docx
- drawing forestplot  of subgroup analysis results.R
- extreme_temperature_analysis.sas
- Average temperature RCS analysis_example.do
