# Supplementary material for: Association between ambient temperature and hypertensive disorders in pregnancy in China
Source: Nat Commun. 2020 Jun 10;11:2925. doi: 10.1038/s41467-020-16775-8 (PMC7286884; doi:10.1038/s41467-020-16775-8)
Supplement: Supplementary file 4 — Supplementary Software 1 [file 41467_2020_16775_MOESM4_ESM.zip › drawing forestplot of subgroup analysis results.R]

install.packages("forestplot")
install.packages("grid")
install.packages("checkmate")
install.packages("magrittr")
install.packages("lattice")
install.packages("extrafont", dependencies=TRUE)
install.packages("rlang")
install.packages("openxlsx")
library(extrafont)
font_import()
loadfonts(device="win")
fonts() 
library(grid)
library(magrittr)
library(checkmate)
library(forestplot)
library(stringi)
library(zip)
library(rlang)
library(openxlsx)

##Risk Changes in 12 weeks preconception for preeclampsia or eclampsia in the subgroup of different region
da0 <- read.xlsx("E:/¿ÎÌâ/ÎÂ¶ÈÓëÈÑÉïÆÚ¸ßÑªÑ¹/Êý¾Ý/temp1/½á¹û20200102/tor_hyper11.xlsx")
da1<-da0[which(da0[,4]==1),]
da2<-da1[which(da1[,5]==3),]
a <- as.matrix(da2[,cbind(1)])
forestplot(a, legend_args = fpLegend(pos = list(x=0.75, y=0.5), 
                                     gp=gpar(col="#CCCCCC", fill="#F9F9F9")),
           legend = c("  very cold","  moderate cold", "  moderate hot", "  very hot"),
           txt_gp = fpTxtGp(label = list(gpar(family = "Arial", cex=1.8),
                                         gpar(family = "Arial", col = "#660000")),
                            ticks = gpar(family = "Arial", cex=1.5),
                            xlab  = gpar(family = "Arial", cex = 1.8),
                            legend = gpar(family = "Arial", cex = 1.5)),
           fn.ci_norm = c(fpDrawNormalCI,fpDrawDiamondCI,fpDrawDiamondCI,fpDrawNormalCI),
           boxsize = .1, # We set the box size to better visualize the type
           line.margin = .08, # We need to add this to avoid crowding
           mean=cbind(da2$or1,da2$or2,da2$or4,da2$or5),
           lower=cbind(da2$lc1,da2$lc2,da2$lc4,da2$lc5),
           upper=cbind(da2$uc1,da2$uc2,da2$uc4,da2$uc5),
           new_page = TRUE, lineheight=unit(0.2, "npc"),
           is.summary=c(TRUE,rep(FALSE,4)),
           clip=c(-1.0,1.5), colgap=unit(0, "mm"),
           xlog=FALSE, 
           col=fpColors(box=c("darkblue","royalblue", "red", "darkred"),line=c("darkblue","blue", "red", "darkred"),zero = "gray50"),
           xticks = c(-1.0, 0, 1.0, 2.0),
           xlab="Risk Changes in P12 for preeclampsia or eclampsia",vertices = TRUE)
