# Supplementary material for: Association between ambient temperature and hypertensive disorders in pregnancy in China
Source: Nat Commun. 2020 Jun 10;11:2925. doi: 10.1038/s41467-020-16775-8 (PMC7286884; doi:10.1038/s41467-020-16775-8)
Supplement: Supplementary file 4 — Supplementary Software 1 [file 41467_2020_16775_MOESM4_ESM.zip › extreme_temperature_analysis.sas]

options validvarname=any compress=yes;
libname temp1 "E:\¿ÎÌâ\ÎÂ¶ÈÓëÈÑÉïÆÚ¸ßÑªÑ¹\Êý¾Ý\temp1";
%macro tt1(cate,label);
%macro ll(cate,var,var1,var2,label);
proc surveylogistic data=temp1.zqxf6;
	where type="&label";
	cluster county ;
        class &var.(ref="3") region(ref="1") hosp_level(ref="3") pre_visit(ref="0") edu(ref="5") marry(ref="2") age_cat(ref="3") preg_time(ref="0") b_21(ref="1") c_elevation(ref="1") &var1.(ref="3") &var2.(ref="3")/param=ref;
        model &cate. (event="1") = &var region hosp_level pre_visit edu marry age_cat preg_time b_21 c_elevation &var1. &var2./ link=logit expb alpha=0.05 clodds;
	ods output CLoddsWald=odds_&var;
run;

data odds_&var;
	set odds_&var;
	var="&var";
	seq=_n_;
	value=compress(put(OddsRatioEst,5.2)||"["||put(LowerCL,5.2)||","||put(UpperCL,5.2)||"]");
	label1="&label";
	label2="&cate";
run;
%mend;
%ll(&cate,c_m_12,c_r_12,c_a_12,&label);
%ll(&cate,c_m14,c_r14,c_a14,&label);
%ll(&cate,c_m512,c_r512,c_a512,&label);
%ll(&cate,c_m1320,c_r1320,c_a1320,&label);
%ll(&cate,c_m20,c_r20,c_a20,&label);

data todds_&cate.&label;
	merge odds_c_m_12(rename=(value=value1 OddsRatioEst=OddsRatioEst1 LowerCL=LowerCL1 UpperCL=UpperCL1)) 
	odds_c_m14(rename=(value=value2 OddsRatioEst=OddsRatioEst2 LowerCL=LowerCL2 UpperCL=UpperCL2))
	odds_c_m512(rename=(value=value3 OddsRatioEst=OddsRatioEst3 LowerCL=LowerCL3 UpperCL=UpperCL3)) 
	odds_c_m1320(rename=(value=value4 OddsRatioEst=OddsRatioEst4 LowerCL=LowerCL4 UpperCL=UpperCL4))
	odds_c_m20(rename=(value=value5 OddsRatioEst=OddsRatioEst5 LowerCL=LowerCL5 UpperCL=UpperCL5));
	by seq;
run;

proc datasets lib=work nolist;
	delete odds_:;
run;
%mend;
%tt1(hyper1,N);
%tt1(hyper1,S);
%tt1(hyper2,N);
%tt1(hyper2,S);
%macro tt2(cate,label);
%macro ll(cate,var,var1,var2,label);
proc surveylogistic data=temp1.zqxf6;
	where type="&label";
	cluster county;
        class &var.(ref="3") region(ref="1") hosp_level(ref="3") pre_visit(ref="0") edu(ref="5") marry(ref="2") age_cat(ref="3") preg_time(ref="0") b_21(ref="1") c_elevation(ref="1") &var1.(ref="3") &var2.(ref="3")/param=ref;
        model &cate. (event="2") = &var region hosp_level pre_visit edu marry age_cat preg_time b_21 c_elevation &var1. &var2./ link=logit expb alpha=0.05 clodds;
	ods output CLoddsWald=odds_&var;
run;

data odds_&var;
	set odds_&var;
	var="&var";
	seq=_n_;
	value=compress(put(OddsRatioEst,5.2)||"["||put(LowerCL,5.2)||","||put(UpperCL,5.2)||"]");
	label1="&label";
	label2="&cate";
run;
%mend;
%ll(&cate,c_m_12,c_r_12,c_a_12,&label);
%ll(&cate,c_m14,c_r14,c_a14,&label);
%ll(&cate,c_m512,c_r512,c_a512,&label);
%ll(&cate,c_m1320,c_r1320,c_a1320,&label);
%ll(&cate,c_m20,c_r20,c_a20,&label);

data todds_&cate.&label;
	merge odds_c_m_12(rename=(value=value1 OddsRatioEst=OddsRatioEst1 LowerCL=LowerCL1 UpperCL=UpperCL1)) 
	odds_c_m14(rename=(value=value2 OddsRatioEst=OddsRatioEst2 LowerCL=LowerCL2 UpperCL=UpperCL2))
	odds_c_m512(rename=(value=value3 OddsRatioEst=OddsRatioEst3 LowerCL=LowerCL3 UpperCL=UpperCL3)) 
	odds_c_m1320(rename=(value=value4 OddsRatioEst=OddsRatioEst4 LowerCL=LowerCL4 UpperCL=UpperCL4))
	odds_c_m20(rename=(value=value5 OddsRatioEst=OddsRatioEst5 LowerCL=LowerCL5 UpperCL=UpperCL5));
	by label2 seq;
run;

proc datasets lib=work nolist;
	delete odds_:;
run;
%mend;
%tt2(hyper3,N);
%tt2(hyper3,S);
data or_all;
	set todds_:;
run;
proc export data=or_all outfile="E:\¿ÎÌâ\ÎÂ¶ÈÓëÈÑÉïÆÚ¸ßÑªÑ¹\Êý¾Ý\temp1\½á¹û20200102\or_n.xlsx" dbms=xlsx replace;run;
