# Supplementary material for: Association between ambient temperature and hypertensive disorders in pregnancy in China
Source: Nat Commun. 2020 Jun 10;11:2925. doi: 10.1038/s41467-020-16775-8 (PMC7286884; doi:10.1038/s41467-020-16775-8)
Supplement: Supplementary file 4 — Supplementary Software 1 [file 41467_2020_16775_MOESM4_ESM.zip › Average temperature RCS analysis_example.do]

set mat 11000
cd "H:\hyper_temp_xt\20191202"
local hypers hyper1 hyper2 hyper3
foreach hyper of local hypers {
  cap mkdir `hyper'
  local dir="H:\hyper_temp_xt\20191202"+"\"+"`hyper'"
  cd "`dir'"
  
  use "H:\temp_hyper_20191202.dta",clear
  local times 12p 14a 512a 1320a 20a
  foreach time of local times {
	gen m`time'r=round(m`time',.1)
    gen r`time'r=round(r`time',.1)
    gen a`time'r=round(a`time',.1)
    _pctile m`time'r, percentile(5 25 50 75 95)
    mkspline m`time'cate  = m`time'r  , knots(`=r(r1)' `=r(r2)' `=r(r3)' `=r(r4)' `=r(r5)') cubic displayknots
    _pctile r`time'r, percentile(5 25 50 75 95)
    mkspline r`time'cate  = r`time'r  , knots(`=r(r1)' `=r(r2)' `=r(r3)' `=r(r4)' `=r(r5)') cubic displayknots
    _pctile a`time'r, percentile(5 25 50 75 95)
    mkspline a`time'cate  = a`time'r  , knots(`=r(r1)' `=r(r2)' `=r(r3)' `=r(r4)' `=r(r5)') cubic displayknots
    meglm `hyper' m`time'cate* r`time'cate* a`time'cate* i.region ib3.hosp_level i.pre_visit ib5.edu ib2.marry ib3.age_cat ///
       i.preg_time i.ts i.c_elevation || county:,family(bernoulli) link(logit) eform 
    putexcel set `hyper'_`time'.xlsx, sheet(model) open
    putexcel A1=etable
    putexcel close

    cap drop or lb ub
    qui levelsof m`time'r, local(levels)
    qui xblc m`time'cate*, covname(m`time'r) at(`r(levels)') reference(25) eform generate(m`time'g or lb ub)

    putexcel set `hyper'_`time'.xlsx, sheet(rcs) modify
    putexcel A1="Temperature"
    putexcel B1="OR"
    putexcel C1="lower"
    putexcel D1="upper"
    mkmat m`time'g or-ub if m`time'g!=.,matrix(rcs)
    putexcel A2=matrix(rcs)

    twoway (line lb ub m`time'g, sort lc(black black) lp(- -)) (line or m`time'g, sort lc(black) lp(l)), yline(1,lc(pink%50)) scheme(Plotplainblind) ///
      legend(off) ylabel(0(0.5)3,format(%9.2f) labsize(medium)) xlabel(-25(5)35,labsize(medium)) xmtick(-25(5)35) ///
      xtitle("Average temperature (℃)",size(medlarge)) ytitle("Odds ratio (95% CI)",size(medlarge)) name(`hyper'_`time',replace)
    graph export `hyper'_`time'.png, name(`hyper'_`time') replace
    putexcel set `hyper'_`time'.xlsx, sheet(graph) modify
    putexcel B2 = picture(`hyper'_`time'.png)
   }
  }
