# Supplementary material for: Association between ambient temperature and hypertensive disorders in pregnancy in China
Source: Nat Commun. 2020 Jun 10;11:2925. doi: 10.1038/s41467-020-16775-8 (PMC7286884; doi:10.1038/s41467-020-16775-8)
Supplement: Supplementary file 6 — Source Data [file 41467_2020_16775_MOESM6_ESM.xlsx]

## Sheet: Figure 1
Fig. 1 Adjusted odds ratios of HDP for extreme temperatures by pregnancy periods.
Figure 1a preeclampsia or eclampsia
		Ajusted Odds Ratio	Lower Confidence Interval	Upper Confidence Interval
P12	very cold	1.22023	1.12416	1.32451
	moderate cold	0.980579	0.914449	1.05149
	moderate hot	0.945638	0.88236	1.01345
	very hot	0.955854	0.895141	1.02068
W1-4	very cold	0.966991	0.905415	1.03275
	moderate cold	0.902302	0.834745	0.975325
	moderate hot	1.05003	0.999541	1.10307
	very hot	1.04424	0.995161	1.09575
W5-12	very cold	0.874099	0.81476	0.937759
	moderate cold	0.895771	0.83734	0.958279
	moderate hot	1.03974	0.987259	1.09501
	very hot	1.09773	1.03754	1.16141
W13-20	very cold	0.935397	0.881482	0.99261
	moderate cold	0.90574	0.853203	0.961512
	moderate hot	1.05467	1.00387	1.10804
	very hot	1.25331	1.1832	1.32757
W1-20	very cold	0.88928	0.839976	0.941477
	moderate cold	0.861153	0.809321	0.916305
	moderate hot	1.12973	1.07001	1.19278
	very hot	1.16016	1.10145	1.22199
Figure 1b gestational hypertension
		Ajusted Odds Ratio	Lower Confidence Interval	Upper Confidence Interval
P12	very cold	1.27593	1.14083	1.42703
	moderate cold	1.05714	0.962813	1.16071
	moderate hot	0.870311	0.801435	0.945108
	very hot	0.906402	0.832993	0.986281
W1-4	very cold	1.00349	0.916764	1.09841
	moderate cold	0.882769	0.816529	0.954383
	moderate hot	1.06286	1.00117	1.12835
	very hot	1.06334	0.996959	1.13414
W5-12	very cold	0.865769	0.791344	0.947193
	moderate cold	0.857336	0.799119	0.919794
	moderate hot	1.11811	1.03963	1.20251
	very hot	1.17652	1.09618	1.26275
W13-20	very cold	0.869223	0.793513	0.952158
	moderate cold	0.881996	0.816959	0.952212
	moderate hot	1.20579	1.12708	1.29
	very hot	1.24704	1.16293	1.33723
W1-20	very cold	0.864321	0.796691	0.937691
	moderate cold	0.797308	0.738939	0.860288
	moderate hot	1.1899	1.10982	1.27576
	very hot	1.09255	1.021	1.16912
Figure 1c superimposed preeclampsia
		Ajusted Odds Ratio	Lower Confidence Interval	Upper Confidence Interval
P12	very cold	0.858021	0.613876	1.19926
	moderate cold	0.849678	0.596299	1.21072
	moderate hot	1.05816	0.81687	1.37071
	very hot	1.00491	0.764008	1.32178
W1-4	very cold	0.893049	0.688424	1.1585
	moderate cold	1.12053	0.815707	1.53927
	moderate hot	0.970543	0.774008	1.21698
	very hot	0.847787	0.66975	1.07315
W5-12	very cold	0.948529	0.704634	1.27684
	moderate cold	1.18163	0.873215	1.59898
	moderate hot	0.955775	0.73129	1.24917
	very hot	0.779655	0.600096	1.01294
W13-20	very cold	1.16633	0.904103	1.50461
	moderate cold	1.24901	0.954446	1.63447
	moderate hot	0.814345	0.633362	1.04704
	very hot	1.17214	0.949407	1.44713
W1-20	very cold	1.19351	0.891903	1.5971
	moderate cold	1.24791	0.942368	1.65252
	moderate hot	0.973062	0.765485	1.23693
	very hot	0.994559	0.75416	1.31159

## Sheet: Figure 2a
Temperature	aOR	lower confidence interval	upper confidence interva
-21.2	1.49692	1.31445	1.70472
-21	1.49396	1.31316	1.69965
-20.7	1.48953	1.31122	1.69208
-20.6	1.48805	1.31058	1.68957
-20.4	1.48511	1.30928	1.68455
-19.7	1.47485	1.30475	1.66712
-19.2	1.46756	1.30151	1.6548
-19	1.46466	1.30021	1.6499
-18.9	1.46321	1.29956	1.64746
-18.8	1.46176	1.29891	1.64502
-18.7	1.46031	1.29826	1.64259
-18.6	1.45887	1.29761	1.64016
-18.5	1.45742	1.29696	1.63774
-18.4	1.45598	1.29631	1.63532
-18.3	1.45454	1.29566	1.6329
-18.2	1.4531	1.29501	1.63049
-18	1.45022	1.2937	1.62568
-17.9	1.44879	1.29305	1.62328
-17.8	1.44735	1.2924	1.62088
-17.7	1.44592	1.29175	1.61849
-17.6	1.44449	1.29109	1.61611
-17.5	1.44306	1.29044	1.61373
-17.4	1.44163	1.28979	1.61135
-17.2	1.43878	1.28848	1.60661
-17.1	1.43735	1.28782	1.60424
-17	1.43593	1.28717	1.60188
-16.9	1.43451	1.28651	1.59953
-16.8	1.43309	1.28586	1.59718
-16.7	1.43167	1.2852	1.59483
-16.6	1.43025	1.28454	1.59249
-16.5	1.42884	1.28388	1.59015
-16.4	1.42742	1.28323	1.58782
-16.3	1.42601	1.28257	1.58549
-16.2	1.4246	1.28191	1.58316
-16.1	1.42319	1.28125	1.58084
-16	1.42178	1.28059	1.57853
-15.9	1.42037	1.27993	1.57622
-15.8	1.41896	1.27927	1.57391
-15.7	1.41756	1.27861	1.57161
-15.6	1.41616	1.27795	1.56931
-15.5	1.41475	1.27729	1.56701
-15.4	1.41335	1.27662	1.56472
-15.3	1.41195	1.27596	1.56244
-15.2	1.41056	1.2753	1.56016
-15.1	1.40916	1.27463	1.55788
-15	1.40776	1.27397	1.55561
-14.9	1.40637	1.2733	1.55334
-14.8	1.40498	1.27264	1.55108
-14.7	1.40359	1.27197	1.54882
-14.6	1.4022	1.2713	1.54657
-14.5	1.40081	1.27064	1.54432
-14.4	1.39942	1.26997	1.54207
-14.3	1.39804	1.2693	1.53983
-14.2	1.39665	1.26863	1.5376
-14.1	1.39527	1.26796	1.53536
-14	1.39389	1.26729	1.53314
-13.9	1.39251	1.26662	1.53091
-13.8	1.39113	1.26594	1.5287
-13.7	1.38975	1.26527	1.52648
-13.6	1.38838	1.2646	1.52427
-13.5	1.387	1.26392	1.52207
-13.4	1.38563	1.26325	1.51987
-13.3	1.38426	1.26257	1.51767
-13.2	1.38289	1.26189	1.51548
-13.1	1.38152	1.26122	1.5133
-13	1.38015	1.26054	1.51111
-12.9	1.37878	1.25986	1.50894
-12.8	1.37742	1.25918	1.50677
-12.7	1.37606	1.2585	1.5046
-12.6	1.37469	1.25781	1.50243
-12.5	1.37333	1.25713	1.50028
-12.4	1.37197	1.25645	1.49812
-12.3	1.37062	1.25576	1.49597
-12.2	1.36926	1.25508	1.49383
-12.1	1.3679	1.25439	1.49169
-12	1.36655	1.2537	1.48955
-11.9	1.3652	1.25301	1.48742
-11.8	1.36384	1.25232	1.4853
-11.7	1.36249	1.25163	1.48318
-11.6	1.36115	1.25094	1.48106
-11.5	1.3598	1.25024	1.47895
-11.4	1.35845	1.24955	1.47684
-11.3	1.35711	1.24885	1.47474
-11.2	1.35576	1.24816	1.47265
-11.1	1.35442	1.24746	1.47055
-11	1.35308	1.24676	1.46847
-10.9	1.35174	1.24606	1.46639
-10.8	1.3504	1.24536	1.46431
-10.7	1.34907	1.24465	1.46224
-10.6	1.34773	1.24395	1.46017
-10.5	1.3464	1.24324	1.45811
-10.4	1.34506	1.24254	1.45605
-10.3	1.34373	1.24183	1.454
-10.2	1.3424	1.24112	1.45195
-10.1	1.34107	1.2404	1.44991
-10	1.33974	1.23969	1.44787
-9.9	1.33842	1.23898	1.44584
-9.8	1.33709	1.23826	1.44381
-9.7	1.33577	1.23754	1.44179
-9.6	1.33445	1.23682	1.43977
-9.5	1.33313	1.2361	1.43776
-9.4	1.33181	1.23538	1.43576
-9.3	1.33049	1.23466	1.43376
-9.2	1.32917	1.23393	1.43176
-9.1	1.32785	1.2332	1.42977
-9	1.32654	1.23247	1.42778
-8.9	1.32523	1.23174	1.42581
-8.8	1.32391	1.23101	1.42383
-8.7	1.3226	1.23027	1.42186
-8.6	1.32129	1.22954	1.4199
-8.5	1.31999	1.2288	1.41794
-8.4	1.31868	1.22806	1.41599
-8.3	1.31737	1.22732	1.41404
-8.2	1.31607	1.22657	1.4121
-8.1	1.31477	1.22582	1.41016
-8	1.31347	1.22507	1.40823
-7.9	1.31216	1.22432	1.40631
-7.8	1.31087	1.22357	1.40439
-7.7	1.30957	1.22281	1.40248
-7.6	1.30827	1.22206	1.40057
-7.5	1.30698	1.2213	1.39867
-7.4	1.30568	1.22053	1.39677
-7.3	1.30439	1.21977	1.39488
-7.2	1.3031	1.219	1.393
-7.1	1.30181	1.21823	1.39112
-7	1.30052	1.21746	1.38925
-6.9	1.29923	1.21668	1.38738
-6.8	1.29795	1.21591	1.38552
-6.7	1.29666	1.21513	1.38367
-6.6	1.29538	1.21434	1.38182
-6.5	1.2941	1.21356	1.37998
-6.4	1.29281	1.21277	1.37814
-6.3	1.29153	1.21198	1.37631
-6.2	1.29026	1.21118	1.37449
-6.1	1.28898	1.21038	1.37267
-6	1.2877	1.20958	1.37086
-5.9	1.28643	1.20878	1.36906
-5.8	1.28515	1.20797	1.36726
-5.7	1.28388	1.20717	1.36547
-5.6	1.28261	1.20635	1.36369
-5.5	1.28134	1.20554	1.36191
-5.4	1.28007	1.20472	1.36014
-5.3	1.2788	1.20389	1.35838
-5.2	1.27754	1.20307	1.35662
-5.1	1.27627	1.20224	1.35487
-5	1.27501	1.20141	1.35312
-4.9	1.27375	1.20057	1.35139
-4.8	1.27249	1.19973	1.34966
-4.7	1.27123	1.19889	1.34793
-4.6	1.26997	1.19804	1.34622
-4.5	1.26871	1.19719	1.34451
-4.4	1.26746	1.19633	1.34281
-4.3	1.2662	1.19547	1.34111
-4.2	1.26495	1.19461	1.33943
-4.1	1.2637	1.19374	1.33775
-4	1.26244	1.19287	1.33607
-3.9	1.26119	1.192	1.33441
-3.8	1.25995	1.19112	1.33275
-3.7	1.2587	1.19024	1.3311
-3.6	1.25745	1.18935	1.32946
-3.5	1.25621	1.18846	1.32782
-3.4	1.25496	1.18756	1.32619
-3.3	1.25372	1.18666	1.32457
-3.2	1.25248	1.18575	1.32296
-3.1	1.25124	1.18484	1.32136
-3	1.25	1.18393	1.31976
-2.9	1.24876	1.18301	1.31817
-2.8	1.24753	1.18209	1.31659
-2.7	1.24629	1.18116	1.31502
-2.6	1.24506	1.18023	1.31345
-2.5	1.24383	1.17929	1.31189
-2.4	1.2426	1.17835	1.31034
-2.3	1.24137	1.1774	1.3088
-2.2	1.24014	1.17645	1.30727
-2.1	1.23891	1.1755	1.30574
-2	1.23768	1.17454	1.30422
-1.9	1.23646	1.17358	1.30271
-1.8	1.23523	1.17261	1.30121
-1.7	1.23401	1.17164	1.29971
-1.6	1.23279	1.17066	1.29822
-1.5	1.23157	1.16968	1.29674
-1.4	1.23035	1.1687	1.29526
-1.3	1.22913	1.16771	1.29379
-1.2	1.22792	1.16671	1.29233
-1.1	1.2267	1.16572	1.29088
-1	1.22549	1.16472	1.28943
-0.9	1.22428	1.16371	1.28799
-0.8	1.22307	1.16271	1.28656
-0.7	1.22186	1.1617	1.28513
-0.6	1.22065	1.16068	1.28371
-0.5	1.21944	1.15967	1.28229
-0.4	1.21823	1.15865	1.28089
-0.3	1.21703	1.15762	1.27948
-0.2	1.21582	1.1566	1.27809
-0.1	1.21462	1.15557	1.27669
0	1.21342	1.15454	1.27531
0.1	1.21222	1.1535	1.27393
0.2	1.21102	1.15247	1.27255
0.3	1.20982	1.15143	1.27118
0.4	1.20863	1.15039	1.26982
0.5	1.20743	1.14935	1.26845
0.6	1.20624	1.14831	1.2671
0.7	1.20505	1.14726	1.26574
0.8	1.20386	1.14622	1.2644
0.9	1.20267	1.14517	1.26305
1	1.20148	1.14412	1.26171
1.1	1.20029	1.14307	1.26037
1.2	1.1991	1.14202	1.25904
1.3	1.19792	1.14097	1.25771
1.4	1.19674	1.13992	1.25638
1.5	1.19555	1.13887	1.25505
1.6	1.19437	1.13782	1.25373
1.7	1.19319	1.13678	1.25241
1.8	1.19201	1.13573	1.25109
1.9	1.19084	1.13468	1.24978
2	1.18966	1.13363	1.24846
2.1	1.18849	1.13258	1.24715
2.2	1.18731	1.13154	1.24584
2.3	1.18614	1.13049	1.24452
2.4	1.18497	1.12945	1.24322
2.5	1.1838	1.12841	1.24191
2.6	1.18263	1.12737	1.2406
2.7	1.18146	1.12634	1.23929
2.8	1.1803	1.1253	1.23798
2.9	1.17913	1.12427	1.23668
3	1.17797	1.12324	1.23537
3.1	1.17681	1.12221	1.23406
3.2	1.17565	1.12119	1.23275
3.3	1.17449	1.12016	1.23144
3.4	1.17333	1.11915	1.23013
3.5	1.17217	1.11813	1.22882
3.6	1.17102	1.11712	1.22751
3.7	1.16986	1.11611	1.2262
3.8	1.16871	1.11511	1.22489
3.9	1.16756	1.11411	1.22357
4	1.16641	1.11311	1.22225
4.1	1.16526	1.11212	1.22093
4.2	1.16411	1.11113	1.21961
4.3	1.16296	1.11014	1.21829
4.4	1.16181	1.10916	1.21697
4.5	1.16067	1.10819	1.21564
4.6	1.15953	1.10722	1.21431
4.7	1.15839	1.10625	1.21298
4.8	1.15724	1.10529	1.21165
4.9	1.15611	1.10433	1.21031
5	1.15497	1.10338	1.20897
5.1	1.15383	1.10243	1.20763
5.2	1.1527	1.10149	1.20629
5.3	1.15156	1.10055	1.20494
5.4	1.15043	1.09961	1.20359
5.5	1.1493	1.09869	1.20224
5.6	1.14817	1.09776	1.20088
5.7	1.14704	1.09684	1.19953
5.8	1.14591	1.09593	1.19817
5.9	1.14478	1.09502	1.1968
6	1.14366	1.09412	1.19544
6.1	1.14253	1.09322	1.19407
6.2	1.14141	1.09232	1.1927
6.3	1.14029	1.09143	1.19133
6.4	1.13917	1.09055	1.18996
6.5	1.13805	1.08967	1.18858
6.6	1.13693	1.08879	1.1872
6.7	1.13581	1.08791	1.18582
6.8	1.1347	1.08705	1.18444
6.9	1.13359	1.08618	1.18306
7	1.13247	1.08532	1.18168
7.1	1.13136	1.08446	1.18029
7.2	1.13025	1.0836	1.17891
7.3	1.12914	1.08275	1.17752
7.4	1.12803	1.0819	1.17614
7.5	1.12693	1.08105	1.17475
7.6	1.12582	1.08021	1.17337
7.7	1.12472	1.07936	1.17198
7.8	1.12362	1.07852	1.1706
7.9	1.12252	1.07767	1.16923
8	1.12142	1.07683	1.16785
8.1	1.12032	1.07599	1.16649
8.2	1.11923	1.07514	1.16512
8.3	1.11814	1.0743	1.16377
8.4	1.11705	1.07346	1.16242
8.5	1.11597	1.07261	1.16108
8.6	1.11489	1.07177	1.15975
8.7	1.11382	1.07092	1.15843
8.8	1.11275	1.07007	1.15712
8.9	1.11168	1.06922	1.15583
9	1.11062	1.06837	1.15454
9.1	1.10957	1.06751	1.15327
9.2	1.10852	1.06666	1.15202
9.3	1.10747	1.0658	1.15078
9.4	1.10643	1.06493	1.14955
9.5	1.1054	1.06407	1.14834
9.6	1.10438	1.06321	1.14715
9.7	1.10336	1.06234	1.14597
9.8	1.10235	1.06147	1.14481
9.9	1.10135	1.06059	1.14367
10	1.10036	1.05972	1.14255
10.1	1.09937	1.05885	1.14144
10.2	1.09839	1.05797	1.14036
10.3	1.09742	1.05709	1.13929
10.4	1.09646	1.05621	1.13824
10.5	1.09551	1.05533	1.13721
10.6	1.09457	1.05446	1.13621
10.7	1.09364	1.05358	1.13522
10.8	1.09271	1.0527	1.13425
10.9	1.0918	1.05183	1.1333
11	1.0909	1.05096	1.13236
11.1	1.09001	1.05009	1.13145
11.2	1.08913	1.04922	1.13056
11.3	1.08826	1.04836	1.12968
11.4	1.08741	1.04751	1.12883
11.5	1.08656	1.04666	1.12799
11.6	1.08573	1.04581	1.12717
11.7	1.08491	1.04498	1.12637
11.8	1.0841	1.04415	1.12559
11.9	1.08331	1.04333	1.12482
12	1.08253	1.04252	1.12407
12.1	1.08176	1.04173	1.12333
12.2	1.08101	1.04094	1.12261
12.3	1.08027	1.04017	1.12191
12.4	1.07954	1.03941	1.12122
12.5	1.07883	1.03866	1.12055
12.6	1.07813	1.03793	1.11989
12.7	1.07745	1.03722	1.11924
12.8	1.07679	1.03652	1.11861
12.9	1.07613	1.03585	1.11799
13	1.0755	1.03519	1.11738
13.1	1.07488	1.03455	1.11678
13.2	1.07428	1.03393	1.1162
13.3	1.07369	1.03333	1.11563
13.4	1.07312	1.03276	1.11506
13.5	1.07257	1.03221	1.11451
13.6	1.07204	1.03168	1.11397
13.7	1.07152	1.03118	1.11343
13.8	1.07102	1.03071	1.11291
13.9	1.07054	1.03026	1.11239
14	1.07007	1.02984	1.11188
14.1	1.06963	1.02945	1.11138
14.2	1.0692	1.02908	1.11089
14.3	1.0688	1.02875	1.1104
14.4	1.06841	1.02845	1.10993
14.5	1.06804	1.02818	1.10946
14.6	1.0677	1.02794	1.10899
14.7	1.06737	1.02773	1.10854
14.8	1.06706	1.02756	1.10809
14.9	1.06678	1.02742	1.10765
15	1.06651	1.02731	1.10721
15.1	1.06627	1.02724	1.10678
15.2	1.06605	1.0272	1.10636
15.3	1.06585	1.0272	1.10595
15.4	1.06567	1.02723	1.10554
15.5	1.0655	1.02728	1.10514
15.6	1.06536	1.02737	1.10475
15.7	1.06523	1.02748	1.10436
15.8	1.06511	1.02762	1.10398
15.9	1.06501	1.02777	1.1036
16	1.06493	1.02795	1.10324
16.1	1.06486	1.02815	1.10287
16.2	1.0648	1.02837	1.10252
16.3	1.06475	1.0286	1.10217
16.4	1.0647	1.02884	1.10182
16.5	1.06467	1.02909	1.10148
16.6	1.06465	1.02936	1.10115
16.7	1.06463	1.02963	1.10082
16.8	1.06462	1.02991	1.1005
16.9	1.06461	1.03019	1.10019
17	1.06461	1.03047	1.09988
17.1	1.06461	1.03075	1.09957
17.2	1.06461	1.03104	1.09927
17.3	1.06461	1.03131	1.09898
17.4	1.06461	1.03159	1.09869
17.5	1.06461	1.03185	1.09841
17.6	1.06461	1.03211	1.09813
17.7	1.06461	1.03236	1.09786
17.8	1.0646	1.0326	1.09759
17.9	1.06458	1.03282	1.09732
18	1.06456	1.03303	1.09706
18.1	1.06454	1.03323	1.0968
18.2	1.0645	1.0334	1.09653
18.3	1.06446	1.03356	1.09627
18.4	1.0644	1.0337	1.09601
18.5	1.06434	1.03382	1.09575
18.6	1.06426	1.03392	1.09548
18.7	1.06417	1.034	1.09522
18.8	1.06406	1.03406	1.09494
18.9	1.06395	1.03409	1.09466
19	1.06381	1.0341	1.09437
19.1	1.06366	1.03409	1.09408
19.2	1.06349	1.03405	1.09377
19.3	1.0633	1.03398	1.09345
19.4	1.06309	1.0339	1.09311
19.5	1.06286	1.03378	1.09276
19.6	1.06261	1.03365	1.09239
19.7	1.06234	1.03348	1.092
19.8	1.06204	1.0333	1.09158
19.9	1.06172	1.03308	1.09114
20	1.06137	1.03285	1.09068
20.1	1.06099	1.03259	1.09018
20.2	1.06059	1.03231	1.08965
20.3	1.06016	1.032	1.08909
20.4	1.0597	1.03167	1.0885
20.5	1.05921	1.03132	1.08786
20.6	1.05869	1.03094	1.08718
20.7	1.05814	1.03054	1.08647
20.8	1.05755	1.03013	1.0857
20.9	1.05693	1.02969	1.08489
21	1.05627	1.02923	1.08402
21.1	1.05558	1.02875	1.08311
21.2	1.05485	1.02825	1.08214
21.3	1.05408	1.02773	1.08111
21.4	1.05328	1.0272	1.08002
21.5	1.05243	1.02664	1.07887
21.6	1.05155	1.02607	1.07766
21.7	1.05062	1.02548	1.07638
21.8	1.04965	1.02488	1.07503
21.9	1.04864	1.02426	1.07361
22	1.04759	1.02362	1.07212
22.1	1.04649	1.02296	1.07055
22.2	1.04535	1.0223	1.06891
22.3	1.04416	1.02162	1.0672
22.4	1.04293	1.02092	1.06542
22.5	1.04167	1.02021	1.06357
22.6	1.04036	1.0195	1.06165
22.7	1.03901	1.01877	1.05966
22.8	1.03763	1.01803	1.05761
22.9	1.03621	1.01728	1.0555
23	1.03476	1.01652	1.05333
23.1	1.03328	1.01575	1.0511
23.2	1.03176	1.01498	1.04881
23.3	1.0302	1.01419	1.04647
23.4	1.02862	1.0134	1.04407
23.5	1.02701	1.0126	1.04162
23.6	1.02537	1.0118	1.03913
23.7	1.0237	1.01099	1.03658
23.8	1.02201	1.01017	1.03399
23.9	1.02029	1.00935	1.03135
24	1.01855	1.00852	1.02868
24.1	1.01678	1.00769	1.02596
24.2	1.01499	1.00685	1.0232
24.3	1.01318	1.006	1.02041
24.4	1.01135	1.00516	1.01758
24.5	1.0095	1.00431	1.01472
24.6	1.00763	1.00345	1.01183
24.7	1.00575	1.00259	1.00891
24.8	1.00385	1.00173	1.00597
24.9	1.00193	1.00087	1.00299
25	1	1	1
25.1	0.998056	0.996984	0.99913
25.2	0.9961	0.993948	0.998258
25.3	0.994133	0.990894	0.997383
25.4	0.992156	0.987824	0.996507
25.5	0.990169	0.98474	0.995628
25.6	0.988174	0.981643	0.994748
25.7	0.986172	0.978536	0.993867
25.8	0.984163	0.975419	0.992985
25.9	0.982148	0.972295	0.992101
26	0.980129	0.969166	0.991217
26.1	0.978106	0.966032	0.990332
26.2	0.976081	0.962897	0.989446
26.3	0.974054	0.95976	0.98856
26.4	0.972025	0.956624	0.987674
26.5	0.969997	0.953491	0.986788
26.6	0.967969	0.950362	0.985902
26.7	0.965943	0.947239	0.985016
26.8	0.963919	0.944123	0.984131
26.9	0.961899	0.941015	0.983247
27	0.959883	0.937918	0.982363
27.1	0.957871	0.934831	0.98148
27.2	0.955864	0.931753	0.980598
27.3	0.95386	0.928686	0.979717
27.4	0.951861	0.92563	0.978836
27.5	0.949866	0.922583	0.977956
27.6	0.947875	0.919546	0.977077
27.7	0.945889	0.916519	0.976199
27.8	0.943906	0.913502	0.975322
27.9	0.941928	0.910495	0.974446
28	0.939954	0.907498	0.97357
28.1	0.937983	0.904511	0.972695
28.2	0.936018	0.901533	0.971821
28.3	0.934056	0.898566	0.970947
28.4	0.932098	0.895608	0.970075
28.5	0.930144	0.89266	0.969203
28.6	0.928195	0.889721	0.968332
28.7	0.92625	0.886793	0.967462
28.8	0.924308	0.883874	0.966592
28.9	0.922371	0.880964	0.965724
29	0.920438	0.878064	0.964856
29.1	0.918508	0.875174	0.963989
29.2	0.916583	0.872293	0.963123
29.3	0.914662	0.869422	0.962257
29.4	0.912745	0.86656	0.961392
29.5	0.910832	0.863707	0.960528
29.6	0.908923	0.860864	0.959665
29.7	0.907018	0.85803	0.958803
29.8	0.905117	0.855206	0.957941

## Sheet: Figure 2b
Temperature	aOR	lower confidence interval	upper confidence interva
-17.2	0.608891	0.537153	0.690209
-17	0.609515	0.538244	0.690223
-16.7	0.610452	0.539883	0.690245
-16.5	0.611078	0.540977	0.690262
-15.9	0.612958	0.544269	0.690317
-15.6	0.613901	0.545919	0.690348
-15.4	0.61453	0.547021	0.690371
-15.3	0.614845	0.547572	0.690382
-15.2	0.61516	0.548124	0.690394
-15.1	0.615475	0.548676	0.690407
-15	0.61579	0.549228	0.690419
-14.9	0.616106	0.54978	0.690432
-14.8	0.616421	0.550333	0.690446
-14.6	0.617053	0.55144	0.690473
-14.5	0.617369	0.551994	0.690487
-14.3	0.618002	0.553102	0.690517
-14.2	0.618318	0.553657	0.690532
-13.9	0.619269	0.555322	0.69058
-13.8	0.619586	0.555877	0.690597
-13.4	0.620857	0.558102	0.690668
-13.3	0.621175	0.558659	0.690687
-13.2	0.621493	0.559216	0.690706
-13.1	0.621812	0.559774	0.690726
-13	0.62213	0.560331	0.690746
-12.9	0.622449	0.560889	0.690766
-12.8	0.622768	0.561447	0.690787
-12.6	0.623406	0.562563	0.69083
-12.5	0.623726	0.563122	0.690852
-12.4	0.624045	0.56368	0.690874
-12.3	0.624365	0.564239	0.690897
-12.2	0.624685	0.564798	0.690921
-12.1	0.625005	0.565358	0.690945
-12	0.625325	0.565917	0.690969
-11.9	0.625645	0.566476	0.690994
-11.8	0.625966	0.567036	0.69102
-11.7	0.626286	0.567596	0.691045
-11.6	0.626607	0.568156	0.691072
-11.5	0.626928	0.568716	0.691099
-11.4	0.627249	0.569276	0.691126
-11.3	0.627571	0.569837	0.691154
-11.2	0.627892	0.570397	0.691183
-11.1	0.628214	0.570958	0.691212
-11	0.628536	0.571518	0.691242
-10.9	0.628858	0.572079	0.691272
-10.8	0.62918	0.57264	0.691302
-10.7	0.629502	0.573201	0.691334
-10.6	0.629825	0.573762	0.691366
-10.5	0.630147	0.574323	0.691398
-10.4	0.63047	0.574884	0.691431
-10.3	0.630793	0.575445	0.691465
-10.2	0.631116	0.576006	0.691499
-10.1	0.63144	0.576567	0.691534
-10	0.631763	0.577128	0.69157
-9.9	0.632087	0.577689	0.691606
-9.8	0.632411	0.578251	0.691643
-9.7	0.632735	0.578812	0.691681
-9.6	0.633059	0.579373	0.691719
-9.5	0.633383	0.579934	0.691758
-9.4	0.633708	0.580495	0.691798
-9.3	0.634032	0.581056	0.691839
-9.2	0.634357	0.581617	0.69188
-9.1	0.634682	0.582178	0.691922
-9	0.635007	0.582738	0.691964
-8.9	0.635332	0.583299	0.692008
-8.8	0.635658	0.583859	0.692052
-8.7	0.635984	0.58442	0.692097
-8.6	0.636309	0.58498	0.692143
-8.5	0.636635	0.58554	0.692189
-8.4	0.636961	0.5861	0.692237
-8.3	0.637288	0.58666	0.692285
-8.2	0.637614	0.587219	0.692334
-8.1	0.637941	0.587779	0.692384
-8	0.638268	0.588338	0.692435
-7.9	0.638595	0.588897	0.692487
-7.8	0.638922	0.589456	0.692539
-7.7	0.639249	0.590014	0.692593
-7.6	0.639577	0.590572	0.692648
-7.5	0.639904	0.59113	0.692703
-7.4	0.640232	0.591688	0.69276
-7.3	0.64056	0.592245	0.692817
-7.2	0.640888	0.592802	0.692875
-7.1	0.641217	0.593358	0.692935
-7	0.641545	0.593915	0.692995
-6.9	0.641874	0.59447	0.693057
-6.8	0.642203	0.595026	0.69312
-6.7	0.642532	0.595581	0.693184
-6.6	0.642861	0.596135	0.693248
-6.5	0.64319	0.59669	0.693314
-6.4	0.64352	0.597243	0.693382
-6.3	0.643849	0.597796	0.69345
-6.2	0.644179	0.598349	0.693519
-6.1	0.644509	0.598901	0.69359
-6	0.644839	0.599453	0.693662
-5.9	0.64517	0.600004	0.693735
-5.8	0.6455	0.600554	0.69381
-5.7	0.645831	0.601104	0.693886
-5.6	0.646162	0.601653	0.693963
-5.5	0.646493	0.602202	0.694041
-5.4	0.646824	0.60275	0.694121
-5.3	0.647155	0.603297	0.694202
-5.2	0.647487	0.603843	0.694285
-5.1	0.647819	0.604389	0.694369
-5	0.64815	0.604934	0.694454
-4.9	0.648482	0.605478	0.694541
-4.8	0.648815	0.606021	0.69463
-4.7	0.649147	0.606564	0.69472
-4.6	0.64948	0.607105	0.694811
-4.5	0.649812	0.607646	0.694905
-4.4	0.650145	0.608186	0.694999
-4.3	0.650478	0.608725	0.695096
-4.2	0.650812	0.609263	0.695194
-4.1	0.651145	0.609799	0.695294
-4	0.651479	0.610335	0.695395
-3.9	0.651812	0.61087	0.695499
-3.8	0.652146	0.611404	0.695604
-3.7	0.65248	0.611936	0.695711
-3.6	0.652815	0.612468	0.695819
-3.5	0.653149	0.612998	0.69593
-3.4	0.653484	0.613527	0.696043
-3.3	0.653818	0.614055	0.696157
-3.2	0.654153	0.614581	0.696274
-3.1	0.654488	0.615106	0.696392
-3	0.654824	0.61563	0.696513
-2.9	0.655159	0.616152	0.696635
-2.8	0.655495	0.616673	0.69676
-2.7	0.655831	0.617193	0.696887
-2.6	0.656167	0.617711	0.697016
-2.5	0.656503	0.618227	0.697148
-2.4	0.656839	0.618742	0.697281
-2.3	0.657176	0.619256	0.697417
-2.2	0.657512	0.619768	0.697556
-2.1	0.657849	0.620278	0.697696
-2	0.658186	0.620786	0.697839
-1.9	0.658523	0.621293	0.697985
-1.8	0.658861	0.621797	0.698133
-1.7	0.659198	0.622301	0.698284
-1.6	0.659536	0.622802	0.698437
-1.5	0.659874	0.623301	0.698593
-1.4	0.660212	0.623798	0.698751
-1.3	0.66055	0.624294	0.698912
-1.2	0.660888	0.624787	0.699076
-1.1	0.661227	0.625278	0.699243
-1	0.661566	0.625767	0.699412
-0.9	0.661905	0.626254	0.699585
-0.8	0.662244	0.626739	0.69976
-0.7	0.662583	0.627221	0.699938
-0.6	0.662922	0.627702	0.70012
-0.5	0.663262	0.628179	0.700304
-0.4	0.663602	0.628655	0.700492
-0.3	0.663942	0.629129	0.700683
-0.2	0.664283	0.6296	0.700877
-0.1	0.664625	0.63007	0.701076
0	0.664968	0.630537	0.701278
0.1	0.665312	0.631003	0.701485
0.2	0.665656	0.631468	0.701696
0.3	0.666003	0.63193	0.701912
0.4	0.66635	0.632392	0.702132
0.5	0.666699	0.632852	0.702357
0.6	0.66705	0.63331	0.702588
0.7	0.667403	0.633768	0.702823
0.8	0.667758	0.634225	0.703064
0.9	0.668115	0.634681	0.70331
1	0.668474	0.635137	0.703562
1.1	0.668836	0.635592	0.70382
1.2	0.669201	0.636046	0.704084
1.3	0.669568	0.636501	0.704354
1.4	0.669938	0.636955	0.704629
1.5	0.670312	0.63741	0.704912
1.6	0.670688	0.637865	0.7052
1.7	0.671068	0.63832	0.705496
1.8	0.671451	0.638776	0.705798
1.9	0.671838	0.639233	0.706106
2	0.672229	0.639691	0.706422
2.1	0.672624	0.64015	0.706745
2.2	0.673023	0.640611	0.707074
2.3	0.673426	0.641073	0.707411
2.4	0.673833	0.641537	0.707755
2.5	0.674245	0.642003	0.708107
2.6	0.674662	0.642471	0.708466
2.7	0.675084	0.642942	0.708832
2.8	0.67551	0.643415	0.709206
2.9	0.675942	0.643892	0.709588
3	0.676379	0.644371	0.709977
3.1	0.676822	0.644854	0.710375
3.2	0.67727	0.645341	0.71078
3.3	0.677724	0.645831	0.711193
3.4	0.678184	0.646326	0.711614
3.5	0.678651	0.646824	0.712043
3.6	0.679123	0.647328	0.71248
3.7	0.679602	0.647836	0.712925
3.8	0.680087	0.648349	0.713378
3.9	0.680579	0.648868	0.71384
4	0.681078	0.649392	0.71431
4.1	0.681584	0.649922	0.714789
4.2	0.682097	0.650459	0.715275
4.3	0.682618	0.651001	0.715771
4.4	0.683146	0.65155	0.716274
4.5	0.683682	0.652107	0.716787
4.6	0.684226	0.65267	0.717307
4.7	0.684778	0.653241	0.717837
4.8	0.685338	0.65382	0.718375
4.9	0.685906	0.654406	0.718922
5	0.686483	0.655001	0.719478
5.1	0.687068	0.655604	0.720042
5.2	0.687663	0.656217	0.720615
5.3	0.688266	0.656838	0.721198
5.4	0.688879	0.657469	0.721789
5.5	0.689501	0.658109	0.722389
5.6	0.690132	0.65876	0.722998
5.7	0.690773	0.65942	0.723617
5.8	0.691424	0.660092	0.724244
5.9	0.692086	0.660774	0.724881
6	0.692757	0.661466	0.725528
6.1	0.693439	0.662171	0.726183
6.2	0.694131	0.662887	0.726848
6.3	0.694834	0.663614	0.727523
6.4	0.695548	0.664354	0.728207
6.5	0.696274	0.665106	0.728901
6.6	0.69701	0.665871	0.729605
6.7	0.697758	0.666649	0.730319
6.8	0.698518	0.66744	0.731043
6.9	0.69929	0.668245	0.731776
7	0.700073	0.669063	0.73252
7.1	0.700869	0.669895	0.733275
7.2	0.701677	0.670742	0.734039
7.3	0.702498	0.671603	0.734815
7.4	0.703332	0.672479	0.735601
7.5	0.704179	0.673369	0.736397
7.6	0.705039	0.674275	0.737205
7.7	0.705912	0.675197	0.738024
7.8	0.706799	0.676134	0.738855
7.9	0.707699	0.677087	0.739696
8	0.708614	0.678056	0.74055
8.1	0.709543	0.679041	0.741415
8.2	0.710486	0.680043	0.742293
8.3	0.711444	0.681061	0.743182
8.4	0.712417	0.682097	0.744085
8.5	0.713405	0.68315	0.745
8.6	0.714408	0.684219	0.745928
8.7	0.715426	0.685307	0.746869
8.8	0.71646	0.686412	0.747824
8.9	0.71751	0.687534	0.748793
9	0.718576	0.688675	0.749775
9.1	0.719658	0.689833	0.750773
9.2	0.720757	0.69101	0.751785
9.3	0.721873	0.692204	0.752813
9.4	0.723006	0.693417	0.753856
9.5	0.724155	0.694649	0.754915
9.6	0.725323	0.695898	0.755991
9.7	0.726508	0.697166	0.757084
9.8	0.727711	0.698453	0.758194
9.9	0.728932	0.699758	0.759322
10	0.730171	0.701081	0.760469
10.1	0.731429	0.702422	0.761634
10.2	0.732705	0.703781	0.762819
10.3	0.733999	0.705155	0.764022
10.4	0.735309	0.706545	0.765243
10.5	0.736635	0.707949	0.766483
10.6	0.737976	0.709365	0.767741
10.7	0.739333	0.710794	0.769017
10.8	0.740703	0.712233	0.770311
10.9	0.742087	0.713683	0.771622
11	0.743484	0.715141	0.772951
11.1	0.744893	0.716607	0.774296
11.2	0.746314	0.71808	0.775658
11.3	0.747745	0.719558	0.777035
11.4	0.749186	0.721042	0.778429
11.5	0.750637	0.722529	0.779838
11.6	0.752096	0.72402	0.781261
11.7	0.753563	0.725513	0.782699
11.8	0.755038	0.727007	0.78415
11.9	0.756519	0.728501	0.785615
12	0.758007	0.729996	0.787092
12.1	0.759499	0.73149	0.78858
12.2	0.760995	0.732982	0.79008
12.3	0.762496	0.734471	0.791589
12.4	0.763999	0.735958	0.793108
12.5	0.765504	0.737441	0.794636
12.6	0.767011	0.73892	0.79617
12.7	0.768519	0.740395	0.797711
12.8	0.770026	0.741864	0.799258
12.9	0.771533	0.743327	0.800808
13	0.773038	0.744785	0.802362
13.1	0.77454	0.746236	0.803918
13.2	0.776039	0.74768	0.805475
13.3	0.777535	0.749117	0.807031
13.4	0.779025	0.750546	0.808585
13.5	0.78051	0.751967	0.810136
13.6	0.781988	0.753381	0.811682
13.7	0.783459	0.754785	0.813223
13.8	0.784922	0.756181	0.814756
13.9	0.786377	0.757568	0.816281
14	0.787821	0.758945	0.817795
14.1	0.789255	0.760314	0.819297
14.2	0.790677	0.761672	0.820787
14.3	0.792087	0.76302	0.822262
14.4	0.793484	0.764358	0.82372
14.5	0.794867	0.765685	0.825161
14.6	0.796235	0.767002	0.826582
14.7	0.797587	0.768307	0.827983
14.8	0.798923	0.769601	0.829362
14.9	0.800241	0.770884	0.830716
15	0.801541	0.772154	0.832046
15.1	0.802822	0.773412	0.833349
15.2	0.804082	0.774658	0.834624
15.3	0.805321	0.77589	0.835869
15.4	0.806539	0.777108	0.837084
15.5	0.807733	0.778313	0.838266
15.6	0.808904	0.779502	0.839415
15.7	0.81005	0.780677	0.840529
15.8	0.811171	0.781835	0.841607
15.9	0.812265	0.782977	0.842649
16	0.813332	0.784102	0.843652
16.1	0.814371	0.785208	0.844616
16.2	0.81538	0.786294	0.845541
16.3	0.816359	0.787361	0.846425
16.4	0.817311	0.788409	0.847272
16.5	0.818236	0.789438	0.848084
16.6	0.819136	0.79045	0.848864
16.7	0.820014	0.791445	0.849614
16.8	0.820872	0.792425	0.850339
16.9	0.82171	0.79339	0.851041
17	0.822532	0.794341	0.851723
17.1	0.823339	0.79528	0.852389
17.2	0.824133	0.796206	0.85304
17.3	0.824917	0.797121	0.853682
17.4	0.825691	0.798026	0.854315
17.5	0.826458	0.798922	0.854944
17.6	0.827221	0.79981	0.855571
17.7	0.82798	0.800691	0.8562
17.8	0.828739	0.801567	0.856833
17.9	0.829499	0.802438	0.857472
18	0.830261	0.803306	0.858122
18.1	0.831029	0.804172	0.858784
18.2	0.831804	0.805038	0.85946
18.3	0.832588	0.805906	0.860154
18.4	0.833384	0.806777	0.860868
18.5	0.834193	0.807653	0.861604
18.6	0.835017	0.808536	0.862364
18.7	0.835858	0.809429	0.863151
18.8	0.836719	0.810332	0.863965
18.9	0.837602	0.81125	0.86481
19	0.838508	0.812183	0.865686
19.1	0.83944	0.813136	0.866596
19.2	0.8404	0.814109	0.867541
19.3	0.841391	0.815107	0.868522
19.4	0.842413	0.816132	0.86954
19.5	0.84347	0.817187	0.870598
19.6	0.844564	0.818276	0.871696
19.7	0.845696	0.819401	0.872834
19.8	0.846869	0.820566	0.874015
19.9	0.848086	0.821774	0.875239
20	0.849347	0.823029	0.876507
20.1	0.850657	0.824335	0.87782
20.2	0.852017	0.825694	0.879179
20.3	0.853429	0.827112	0.880583
20.4	0.854896	0.828591	0.882036
20.5	0.856419	0.830135	0.883536
20.6	0.858002	0.831749	0.885084
20.7	0.859647	0.833437	0.886682
20.8	0.861356	0.835202	0.88833
20.9	0.863132	0.837048	0.890028
21	0.864977	0.838981	0.891778
21.1	0.866894	0.841004	0.89358
21.2	0.868885	0.843121	0.895435
21.3	0.870953	0.845338	0.897344
21.4	0.8731	0.847657	0.899307
21.5	0.87533	0.850085	0.901325
21.6	0.877645	0.852625	0.903399
21.7	0.880047	0.855281	0.905529
21.8	0.882535	0.858054	0.907715
21.9	0.885109	0.860941	0.909954
22	0.887766	0.863943	0.912246
22.1	0.890506	0.867058	0.914589
22.2	0.893328	0.870284	0.916982
22.3	0.89623	0.873621	0.919424
22.4	0.899211	0.877068	0.921914
22.5	0.90227	0.880622	0.92445
22.6	0.905405	0.884283	0.927031
22.7	0.908615	0.88805	0.929656
22.8	0.911899	0.89192	0.932325
22.9	0.915256	0.895893	0.935036
23	0.918683	0.899967	0.937789
23.1	0.922181	0.904141	0.940581
23.2	0.925747	0.908412	0.943413
23.3	0.92938	0.91278	0.946283
23.4	0.933079	0.917242	0.94919
23.5	0.936843	0.921798	0.952134
23.6	0.940669	0.926444	0.955113
23.7	0.944557	0.931181	0.958126
23.8	0.948505	0.936005	0.961173
23.9	0.952512	0.940914	0.964253
24	0.956576	0.945908	0.967364
24.1	0.960695	0.950984	0.970506
24.2	0.964868	0.956139	0.973677
24.3	0.969094	0.961373	0.976877
24.4	0.97337	0.966682	0.980105
24.5	0.977696	0.972065	0.98336
24.6	0.982069	0.977519	0.98664
24.7	0.986488	0.983042	0.989946
24.8	0.99095	0.988631	0.993275
24.9	0.995455	0.994285	0.996626
25	1	1	1
25.1	1.00458	1.00339	1.00577
25.2	1.0092	1.00681	1.01161
25.3	1.01386	1.01024	1.01749
25.4	1.01855	1.01369	1.02343
25.5	1.02326	1.01716	1.02941
25.6	1.02801	1.02064	1.03544
25.7	1.03279	1.02414	1.04151
25.8	1.03758	1.02765	1.04762
25.9	1.0424	1.03117	1.05376
26	1.04725	1.0347	1.05995
26.1	1.05211	1.03825	1.06616
26.2	1.057	1.04181	1.07242
26.3	1.06191	1.04538	1.07871
26.4	1.06685	1.04896	1.08504
26.5	1.0718	1.05255	1.09141
26.6	1.07678	1.05616	1.09781
26.7	1.08179	1.05978	1.10425
26.8	1.08681	1.06341	1.11073
26.9	1.09186	1.06706	1.11724
27	1.09693	1.07071	1.1238
27.1	1.10203	1.07438	1.13039
27.2	1.10715	1.07806	1.13702
27.3	1.11229	1.08176	1.14369
27.4	1.11746	1.08547	1.1504
27.5	1.12265	1.08919	1.15715
27.6	1.12787	1.09292	1.16394
27.7	1.13311	1.09666	1.17077
27.8	1.13838	1.10042	1.17764
27.9	1.14366	1.10419	1.18455
28	1.14898	1.10798	1.1915
28.1	1.15432	1.11177	1.19849
28.2	1.15968	1.11558	1.20552
28.3	1.16507	1.11941	1.21259
28.4	1.17048	1.12324	1.2197
28.5	1.17592	1.12709	1.22686
28.6	1.18138	1.13096	1.23406
28.7	1.18687	1.13483	1.2413
28.8	1.19239	1.13872	1.24858
28.9	1.19793	1.14262	1.25591
29	1.20349	1.14654	1.26327
29.1	1.20908	1.15047	1.27069
29.2	1.2147	1.15441	1.27814
29.3	1.22034	1.15837	1.28564
29.4	1.22601	1.16234	1.29318
29.5	1.23171	1.16632	1.30077

## Sheet: Figure 2c
Temperature	aOR	lower confidence interval	upper confidence interva
-25	0.982028	0.868334	1.11061
-24.9	0.981636	0.86838	1.10966
-24.4	0.979678	0.868611	1.10495
-22.7	0.97305	0.869361	1.08911
-22.3	0.971497	0.86953	1.08542
-21.8	0.969559	0.869735	1.08084
-21.5	0.968398	0.869855	1.0781
-21.4	0.968012	0.869895	1.07719
-21	0.966467	0.870051	1.07357
-20.5	0.964539	0.87024	1.06906
-20.3	0.963769	0.870314	1.06726
-20.2	0.963384	0.87035	1.06636
-20.1	0.962999	0.870387	1.06547
-20	0.962615	0.870422	1.06457
-19.9	0.96223	0.870458	1.06368
-19.8	0.961846	0.870493	1.06279
-19.7	0.961462	0.870528	1.0619
-19.6	0.961078	0.870563	1.061
-19.5	0.960695	0.870597	1.06012
-19.4	0.960311	0.870631	1.05923
-19.3	0.959928	0.870665	1.05834
-19.2	0.959544	0.870698	1.05746
-19.1	0.959161	0.870732	1.05657
-19	0.958778	0.870764	1.05569
-18.9	0.958396	0.870797	1.05481
-18.8	0.958013	0.870829	1.05393
-18.7	0.95763	0.87086	1.05305
-18.6	0.957248	0.870892	1.05217
-18.5	0.956866	0.870923	1.05129
-18.4	0.956484	0.870953	1.05041
-18.3	0.956102	0.870984	1.04954
-18.2	0.95572	0.871014	1.04866
-18.1	0.955339	0.871043	1.04779
-18	0.954957	0.871072	1.04692
-17.9	0.954576	0.871101	1.04605
-17.8	0.954195	0.871129	1.04518
-17.7	0.953814	0.871157	1.04431
-17.6	0.953433	0.871185	1.04345
-17.5	0.953052	0.871212	1.04258
-17.4	0.952672	0.871238	1.04172
-17.2	0.951911	0.871291	1.03999
-17.1	0.951531	0.871316	1.03913
-17	0.951151	0.871341	1.03827
-16.9	0.950772	0.871365	1.03741
-16.8	0.950392	0.87139	1.03656
-16.7	0.950012	0.871413	1.0357
-16.6	0.949633	0.871436	1.03485
-16.5	0.949254	0.871459	1.03399
-16.4	0.948875	0.871481	1.03314
-16.3	0.948496	0.871503	1.03229
-16.2	0.948117	0.871524	1.03144
-16.1	0.947739	0.871545	1.03059
-16	0.947361	0.871565	1.02975
-15.9	0.946982	0.871584	1.0289
-15.8	0.946604	0.871603	1.02806
-15.7	0.946226	0.871622	1.02722
-15.6	0.945848	0.87164	1.02637
-15.5	0.945471	0.871657	1.02553
-15.4	0.945093	0.871674	1.0247
-15.3	0.944716	0.871691	1.02386
-15.2	0.944339	0.871706	1.02302
-15.1	0.943962	0.871721	1.02219
-15	0.943585	0.871736	1.02136
-14.9	0.943208	0.87175	1.02052
-14.8	0.942832	0.871763	1.01969
-14.7	0.942455	0.871776	1.01886
-14.6	0.942079	0.871788	1.01804
-14.5	0.941703	0.871799	1.01721
-14.4	0.941327	0.87181	1.01639
-14.3	0.940951	0.87182	1.01556
-14.2	0.940575	0.871829	1.01474
-14.1	0.9402	0.871838	1.01392
-13.9	0.939449	0.871853	1.01229
-13.8	0.939074	0.871859	1.01147
-13.7	0.938699	0.871865	1.01066
-13.6	0.938324	0.87187	1.00984
-13.5	0.93795	0.871874	1.00903
-13.4	0.937575	0.871878	1.00822
-13.3	0.937201	0.871881	1.00741
-13.2	0.936827	0.871882	1.00661
-13.1	0.936453	0.871884	1.0058
-13	0.936079	0.871884	1.005
-12.9	0.935705	0.871883	1.0042
-12.8	0.935331	0.871882	1.0034
-12.7	0.934958	0.871879	1.0026
-12.6	0.934585	0.871876	1.0018
-12.5	0.934211	0.871872	1.00101
-12.4	0.933838	0.871867	1.00022
-12.3	0.933466	0.871861	0.999424
-12.2	0.933093	0.871854	0.998634
-12.1	0.93272	0.871846	0.997846
-12	0.932348	0.871837	0.997059
-11.9	0.931976	0.871827	0.996275
-11.8	0.931604	0.871816	0.995492
-11.7	0.931232	0.871804	0.994711
-11.6	0.93086	0.871791	0.993932
-11.5	0.930488	0.871776	0.993154
-11.4	0.930117	0.871761	0.992379
-11.3	0.929745	0.871745	0.991605
-11.2	0.929374	0.871727	0.990833
-11.1	0.929003	0.871709	0.990063
-11	0.928632	0.871689	0.989295
-10.9	0.928261	0.871668	0.98853
-10.8	0.927891	0.871645	0.987766
-10.7	0.92752	0.871622	0.987004
-10.6	0.92715	0.871597	0.986244
-10.5	0.92678	0.871571	0.985486
-10.4	0.92641	0.871544	0.98473
-10.3	0.92604	0.871515	0.983976
-10.2	0.92567	0.871485	0.983225
-10.1	0.925301	0.871453	0.982475
-10	0.924931	0.871421	0.981728
-9.9	0.924562	0.871386	0.980982
-9.8	0.924193	0.87135	0.98024
-9.7	0.923824	0.871313	0.979499
-9.6	0.923455	0.871274	0.97876
-9.5	0.923086	0.871234	0.978024
-9.4	0.922718	0.871192	0.97729
-9.3	0.922349	0.871149	0.976559
-9.2	0.921981	0.871104	0.97583
-9.1	0.921613	0.871057	0.975103
-9	0.921245	0.871009	0.974379
-8.9	0.920877	0.870958	0.973657
-8.8	0.920509	0.870907	0.972937
-8.7	0.920142	0.870853	0.972221
-8.6	0.919775	0.870797	0.971506
-8.5	0.919407	0.87074	0.970795
-8.4	0.91904	0.870681	0.970086
-8.3	0.918673	0.87062	0.969379
-8.2	0.918306	0.870556	0.968676
-8.1	0.91794	0.870491	0.967975
-8	0.917573	0.870424	0.967276
-7.9	0.917207	0.870355	0.966581
-7.8	0.916841	0.870284	0.965888
-7.7	0.916475	0.87021	0.965199
-7.6	0.916109	0.870135	0.964512
-7.5	0.915743	0.870057	0.963828
-7.4	0.915377	0.869977	0.963147
-7.3	0.915012	0.869895	0.962469
-7.2	0.914647	0.86981	0.961795
-7.1	0.914281	0.869723	0.961123
-7	0.913916	0.869633	0.960455
-6.9	0.913552	0.869541	0.959789
-6.8	0.913187	0.869447	0.959127
-6.7	0.912822	0.86935	0.958468
-6.6	0.912458	0.86925	0.957813
-6.5	0.912093	0.869148	0.957161
-6.4	0.911729	0.869043	0.956512
-6.3	0.911365	0.868935	0.955867
-6.2	0.911001	0.868825	0.955225
-6.1	0.910638	0.868711	0.954587
-6	0.910274	0.868595	0.953953
-5.9	0.909911	0.868476	0.953322
-5.8	0.909547	0.868354	0.952695
-5.7	0.909184	0.868229	0.952071
-5.6	0.908821	0.868101	0.951452
-5.5	0.908458	0.86797	0.950836
-5.4	0.908096	0.867835	0.950224
-5.3	0.907733	0.867697	0.949616
-5.2	0.907371	0.867556	0.949012
-5.1	0.907008	0.867412	0.948412
-5	0.906646	0.867264	0.947816
-4.9	0.906284	0.867113	0.947225
-4.8	0.905922	0.866959	0.946637
-4.7	0.905561	0.866801	0.946054
-4.6	0.905199	0.866639	0.945475
-4.5	0.904838	0.866474	0.944901
-4.4	0.904478	0.866306	0.944332
-4.3	0.904118	0.866135	0.943768
-4.2	0.903759	0.86596	0.943209
-4.1	0.903402	0.865783	0.942655
-4	0.903045	0.865602	0.942107
-3.9	0.902689	0.865419	0.941565
-3.8	0.902335	0.865233	0.941029
-3.7	0.901983	0.865045	0.940498
-3.6	0.901632	0.864853	0.939975
-3.5	0.901283	0.86466	0.939457
-3.4	0.900936	0.864464	0.938946
-3.3	0.900591	0.864267	0.938442
-3.2	0.900248	0.864067	0.937945
-3.1	0.899908	0.863865	0.937455
-3	0.89957	0.863662	0.936971
-2.9	0.899235	0.863457	0.936496
-2.8	0.898903	0.863251	0.936027
-2.7	0.898573	0.863043	0.935566
-2.6	0.898247	0.862834	0.935113
-2.5	0.897924	0.862625	0.934667
-2.4	0.897604	0.862414	0.934229
-2.3	0.897287	0.862203	0.933799
-2.2	0.896975	0.861992	0.933377
-2.1	0.896666	0.86178	0.932963
-2	0.89636	0.861569	0.932557
-1.9	0.896059	0.861357	0.932159
-1.8	0.895762	0.861146	0.93177
-1.7	0.89547	0.860935	0.931389
-1.6	0.895181	0.860726	0.931016
-1.5	0.894898	0.860517	0.930652
-1.4	0.894619	0.860309	0.930297
-1.3	0.894344	0.860102	0.92995
-1.2	0.894075	0.859898	0.929611
-1.1	0.893811	0.859695	0.929281
-1	0.893552	0.859494	0.92896
-0.9	0.893299	0.859295	0.928648
-0.8	0.893051	0.859099	0.928344
-0.7	0.892808	0.858905	0.928049
-0.6	0.892572	0.858715	0.927763
-0.5	0.892341	0.858528	0.927486
-0.4	0.892116	0.858344	0.927217
-0.3	0.891898	0.858164	0.926958
-0.2	0.891685	0.857988	0.926707
-0.1	0.89148	0.857816	0.926465
0	0.89128	0.857648	0.926232
0.1	0.891088	0.857485	0.926008
0.2	0.890902	0.857327	0.925792
0.3	0.890724	0.857175	0.925586
0.4	0.890552	0.857028	0.925388
0.5	0.890388	0.856886	0.9252
0.6	0.890231	0.856751	0.92502
0.7	0.890082	0.856621	0.924849
0.8	0.88994	0.856498	0.924688
0.9	0.889806	0.856382	0.924535
1	0.88968	0.856273	0.924391
1.1	0.889562	0.856171	0.924256
1.2	0.889453	0.856077	0.924129
1.3	0.889351	0.855991	0.924012
1.4	0.889258	0.855912	0.923904
1.5	0.889174	0.855842	0.923804
1.6	0.889099	0.85578	0.923714
1.7	0.889032	0.855727	0.923633
1.8	0.888974	0.855683	0.92356
1.9	0.888926	0.855649	0.923497
2	0.888886	0.855624	0.923442
2.1	0.888857	0.855609	0.923397
2.2	0.888836	0.855603	0.92336
2.3	0.888826	0.855609	0.923333
2.4	0.888825	0.855624	0.923314
2.5	0.888834	0.855651	0.923305
2.6	0.888854	0.855688	0.923305
2.7	0.888883	0.855737	0.923314
2.8	0.888924	0.855797	0.923333
2.9	0.888974	0.855869	0.92336
3	0.889035	0.855952	0.923397
3.1	0.889107	0.856048	0.923443
3.2	0.88919	0.856157	0.923499
3.3	0.889285	0.856278	0.923564
3.4	0.88939	0.856411	0.923638
3.5	0.889507	0.856558	0.923723
3.6	0.889635	0.856718	0.923816
3.7	0.889775	0.856892	0.92392
3.8	0.889927	0.857079	0.924033
3.9	0.890091	0.85728	0.924156
4	0.890266	0.857496	0.92429
4.1	0.890454	0.857725	0.924433
4.2	0.890655	0.857969	0.924586
4.3	0.890868	0.858227	0.92475
4.4	0.891094	0.858501	0.924924
4.5	0.891332	0.858789	0.925109
4.6	0.891584	0.859092	0.925304
4.7	0.891849	0.859411	0.92551
4.8	0.892127	0.859745	0.925727
4.9	0.892418	0.860095	0.925956
5	0.892723	0.860461	0.926195
5.1	0.893042	0.860842	0.926446
5.2	0.893375	0.86124	0.926709
5.3	0.893721	0.861653	0.926983
5.4	0.894082	0.862083	0.92727
5.5	0.894458	0.862529	0.927568
5.6	0.894848	0.862992	0.92788
5.7	0.895252	0.863471	0.928203
5.8	0.895672	0.863966	0.92854
5.9	0.896106	0.864478	0.928891
6	0.896556	0.865007	0.929254
6.1	0.89702	0.865553	0.929632
6.2	0.897501	0.866116	0.930023
6.3	0.897997	0.866695	0.93043
6.4	0.898509	0.867291	0.93085
6.5	0.899037	0.867904	0.931287
6.6	0.899581	0.868533	0.931738
6.7	0.900141	0.869179	0.932206
6.8	0.900718	0.869842	0.93269
6.9	0.901312	0.870522	0.93319
7	0.901922	0.871217	0.933708
7.1	0.902549	0.87193	0.934244
7.2	0.903193	0.872657	0.934798
7.3	0.903853	0.873399	0.935369
7.4	0.904529	0.874156	0.935958
7.5	0.90522	0.874925	0.936565
7.6	0.905926	0.875706	0.937189
7.7	0.906647	0.876499	0.937831
7.8	0.907381	0.877303	0.938491
7.9	0.90813	0.878117	0.939168
8	0.908891	0.87894	0.939863
8.1	0.909665	0.879771	0.940575
8.2	0.910452	0.88061	0.941305
8.3	0.91125	0.881456	0.942052
8.4	0.91206	0.882307	0.942817
8.5	0.912882	0.883165	0.943598
8.6	0.913713	0.884027	0.944396
8.7	0.914555	0.884893	0.945211
8.8	0.915407	0.885763	0.946043
8.9	0.916268	0.886635	0.946891
9	0.917138	0.88751	0.947754
9.1	0.918016	0.888386	0.948634
9.2	0.918902	0.889264	0.949528
9.3	0.919796	0.890142	0.950438
9.4	0.920697	0.89102	0.951363
9.5	0.921605	0.891898	0.952301
9.6	0.922519	0.892775	0.953254
9.7	0.923438	0.89365	0.954219
9.8	0.924363	0.894524	0.955197
9.9	0.925293	0.895396	0.956188
10	0.926227	0.896266	0.95719
10.1	0.927165	0.897133	0.958203
10.2	0.928107	0.897997	0.959227
10.3	0.929052	0.898858	0.96026
10.4	0.929999	0.899716	0.961302
10.5	0.930949	0.90057	0.962352
10.6	0.9319	0.901421	0.963409
10.7	0.932852	0.902267	0.964473
10.8	0.933805	0.90311	0.965543
10.9	0.934758	0.903948	0.966618
11	0.935711	0.904782	0.967697
11.1	0.936663	0.905612	0.968779
11.2	0.937614	0.906437	0.969863
11.3	0.938564	0.907258	0.970949
11.4	0.939511	0.908075	0.972035
11.5	0.940455	0.908887	0.97312
11.6	0.941397	0.909695	0.974203
11.7	0.942335	0.910498	0.975284
11.8	0.943268	0.911297	0.976361
11.9	0.944197	0.912092	0.977433
12	0.945122	0.912882	0.9785
12.1	0.94604	0.913668	0.979559
12.2	0.946952	0.914449	0.980611
12.3	0.947858	0.915226	0.981653
12.4	0.948757	0.915999	0.982686
12.5	0.949648	0.916768	0.983708
12.6	0.950531	0.917533	0.984717
12.7	0.951406	0.918293	0.985713
12.8	0.952271	0.919049	0.986694
12.9	0.953127	0.919801	0.98766
13	0.953973	0.92055	0.98861
13.1	0.954808	0.921294	0.989542
13.2	0.955632	0.922034	0.990455
13.3	0.956444	0.92277	0.991348
13.4	0.957245	0.923502	0.99222
13.5	0.958032	0.92423	0.99307
13.6	0.958807	0.924955	0.993898
13.7	0.959567	0.925675	0.994701
13.8	0.960314	0.926391	0.995479
13.9	0.961046	0.927103	0.996231
14	0.961762	0.927811	0.996956
14.1	0.962463	0.928515	0.997652
14.2	0.963147	0.929214	0.998319
14.3	0.963815	0.929909	0.998956
14.4	0.964465	0.9306	0.999562
14.5	0.965097	0.931286	1.00014
14.6	0.965711	0.931967	1.00068
14.7	0.966306	0.932644	1.00118
14.8	0.966882	0.933315	1.00166
14.9	0.967437	0.933981	1.00209
15	0.967973	0.934642	1.00249
15.1	0.968487	0.935297	1.00285
15.2	0.968979	0.935946	1.00318
15.3	0.969451	0.936589	1.00347
15.4	0.969903	0.937226	1.00372
15.5	0.970334	0.937857	1.00394
15.6	0.970746	0.938481	1.00412
15.7	0.971139	0.939099	1.00427
15.8	0.971514	0.939711	1.00439
15.9	0.971871	0.940316	1.00448
16	0.97221	0.940914	1.00455
16.1	0.972533	0.941505	1.00458
16.2	0.97284	0.94209	1.00459
16.3	0.973131	0.942667	1.00458
16.4	0.973408	0.943236	1.00454
16.5	0.973669	0.943798	1.00449
16.6	0.973917	0.944352	1.00441
16.7	0.974151	0.944897	1.00431
16.8	0.974373	0.945435	1.0042
16.9	0.974582	0.945964	1.00407
17	0.97478	0.946484	1.00392
17.1	0.974966	0.946996	1.00376
17.2	0.975142	0.947498	1.00359
17.3	0.975307	0.947991	1.00341
17.4	0.975463	0.948475	1.00322
17.5	0.975611	0.948949	1.00302
17.6	0.975749	0.949413	1.00282
17.7	0.97588	0.949867	1.00261
17.8	0.976004	0.950311	1.00239
17.9	0.976121	0.950745	1.00218
18	0.976232	0.951168	1.00196
18.1	0.976338	0.951581	1.00174
18.2	0.976438	0.951984	1.00152
18.3	0.976534	0.952377	1.0013
18.4	0.976626	0.952759	1.00109
18.5	0.976715	0.953132	1.00088
18.6	0.976801	0.953494	1.00068
18.7	0.976885	0.953847	1.00048
18.8	0.976967	0.95419	1.00029
18.9	0.977048	0.954524	1.0001
19	0.977129	0.95485	0.999927
19.1	0.97721	0.955167	0.999761
19.2	0.977291	0.955477	0.999603
19.3	0.977374	0.95578	0.999456
19.4	0.977458	0.956076	0.999318
19.5	0.977545	0.956367	0.999192
19.6	0.977635	0.956653	0.999076
19.7	0.977728	0.956936	0.998972
19.8	0.977825	0.957216	0.998879
19.9	0.977927	0.957494	0.998797
20	0.978034	0.957771	0.998726
20.1	0.978147	0.958049	0.998666
20.2	0.978266	0.958329	0.998618
20.3	0.978392	0.958613	0.99858
20.4	0.978526	0.958901	0.998552
20.5	0.978667	0.959195	0.998535
20.6	0.978817	0.959497	0.998527
20.7	0.978977	0.959807	0.998528
20.8	0.979146	0.960129	0.998539
20.9	0.979325	0.960463	0.998557
21	0.979515	0.960811	0.998584
21.1	0.979717	0.961175	0.998617
21.2	0.979931	0.961556	0.998657
21.3	0.980157	0.961956	0.998703
21.4	0.980397	0.962377	0.998754
21.5	0.98065	0.96282	0.99881
21.6	0.980918	0.963288	0.99887
21.7	0.9812	0.963781	0.998934
21.8	0.981498	0.964303	0.999
21.9	0.981813	0.964854	0.999069
22	0.982144	0.965437	0.99914
22.1	0.982492	0.966052	0.999211
22.2	0.982858	0.966702	0.999283
22.3	0.983242	0.967389	0.999355
22.4	0.983645	0.968114	0.999426
22.5	0.984068	0.968879	0.999495
22.6	0.984511	0.969684	0.999563
22.7	0.984972	0.970529	0.999629
22.8	0.985451	0.971414	0.999692
22.9	0.985949	0.972337	0.999752
23	0.986465	0.9733	0.999808
23.1	0.986998	0.974302	0.999861
23.2	0.987549	0.975341	0.999909
23.3	0.988116	0.976419	0.999954
23.4	0.9887	0.977534	0.999994
23.5	0.9893	0.978685	1.00003
23.6	0.989916	0.979874	1.00006
23.7	0.990547	0.981098	1.00009
23.8	0.991193	0.982357	1.00011
23.9	0.991854	0.983651	1.00013
24	0.99253	0.98498	1.00014
24.1	0.993219	0.986342	1.00015
24.2	0.993923	0.987736	1.00015
24.3	0.994639	0.989163	1.00015
24.4	0.995369	0.990622	1.00014
24.5	0.996111	0.992112	1.00013
24.6	0.996866	0.993632	1.00011
24.7	0.997632	0.995181	1.00009
24.8	0.99841	0.99676	1.00006
24.9	0.9992	0.998366	1.00003
25	1	1	1
25.1	1.00081	0.999962	1.00166
25.2	1.00163	0.999919	1.00335
25.3	1.00246	0.999873	1.00506
25.4	1.0033	0.999823	1.00679
25.5	1.00415	0.999769	1.00855
25.6	1.00501	0.999712	1.01034
25.7	1.00588	0.999651	1.01214
25.8	1.00675	0.999587	1.01397
25.9	1.00763	0.999519	1.01581
26	1.00852	0.999449	1.01768
26.1	1.00942	0.999376	1.01956
26.2	1.01032	0.999301	1.02146
26.3	1.01123	0.999223	1.02338
26.4	1.01215	0.999142	1.02532
26.5	1.01307	0.99906	1.02727
26.6	1.01399	0.998975	1.02923
26.7	1.01492	0.998889	1.03121
26.8	1.01586	0.998801	1.0332
26.9	1.01679	0.998711	1.03521
27	1.01774	0.99862	1.03722
27.1	1.01868	0.998528	1.03924
27.2	1.01963	0.998435	1.04127
27.3	1.02058	0.998342	1.04331
27.4	1.02153	0.998248	1.04536
27.5	1.02249	0.998153	1.04741
27.6	1.02344	0.998059	1.04947
27.7	1.0244	0.997964	1.05153
27.8	1.02536	0.997869	1.0536
27.9	1.02631	0.997774	1.05567
28	1.02727	0.997679	1.05775
28.1	1.02823	0.997584	1.05983
28.2	1.02919	0.997489	1.06191
28.3	1.03016	0.997395	1.06399
28.4	1.03112	0.9973	1.06609
28.5	1.03208	0.997205	1.06818
28.6	1.03305	0.99711	1.07028
28.7	1.03401	0.997015	1.07238
28.8	1.03498	0.99692	1.07449
28.9	1.03595	0.996825	1.0766
29	1.03691	0.99673	1.07872
29.1	1.03788	0.996635	1.08084
29.2	1.03885	0.99654	1.08296
29.3	1.03982	0.996446	1.08509
29.4	1.0408	0.996351	1.08722
29.5	1.04177	0.996256	1.08936
29.6	1.04274	0.996161	1.0915
29.7	1.04372	0.996066	1.09365
29.8	1.04469	0.995971	1.0958
29.9	1.04567	0.995876	1.09795
30	1.04665	0.995781	1.10011
30.1	1.04762	0.995687	1.10227
30.3	1.04958	0.995497	1.10661
30.4	1.05056	0.995402	1.10878
30.5	1.05155	0.995307	1.11096
30.6	1.05253	0.995212	1.11314
30.7	1.05351	0.995117	1.11533
30.9	1.05548	0.994928	1.11972
31.5	1.06141	0.994359	1.13299
32.2	1.06838	0.993696	1.14867

## Sheet: Figure 2d
Temperature	aOR	lower confidence interval	upper confidence interva
-22.7	0.730486	0.649045	0.822147
-22.5	0.730768	0.649863	0.821746
-21.8	0.731755	0.652728	0.82035
-21.4	0.73232	0.654368	0.819558
-20.9	0.733026	0.656419	0.818574
-20.8	0.733168	0.65683	0.818377
-20.5	0.733592	0.658062	0.817791
-20.3	0.733875	0.658884	0.817401
-20.1	0.734158	0.659706	0.817012
-20	0.7343	0.660117	0.816818
-19.9	0.734441	0.660528	0.816625
-19.8	0.734583	0.66094	0.816432
-19.6	0.734866	0.661762	0.816046
-19.5	0.735008	0.662174	0.815853
-19.4	0.73515	0.662585	0.815661
-19.3	0.735291	0.662997	0.815469
-19.2	0.735433	0.663408	0.815278
-19	0.735717	0.664232	0.814896
-18.8	0.736001	0.665055	0.814515
-18.7	0.736143	0.665467	0.814325
-18.6	0.736285	0.665878	0.814135
-18.5	0.736427	0.66629	0.813946
-18.3	0.736711	0.667114	0.813569
-18.1	0.736995	0.667937	0.813192
-18	0.737137	0.668349	0.813005
-17.9	0.737279	0.668761	0.812818
-17.8	0.737421	0.669173	0.812631
-17.7	0.737564	0.669585	0.812444
-17.6	0.737706	0.669996	0.812258
-17.5	0.737848	0.670408	0.812072
-17.4	0.73799	0.67082	0.811887
-17.3	0.738133	0.671232	0.811702
-17.1	0.738418	0.672055	0.811333
-17	0.73856	0.672467	0.811149
-16.9	0.738702	0.672878	0.810966
-16.8	0.738845	0.67329	0.810783
-16.7	0.738987	0.673701	0.8106
-16.6	0.73913	0.674113	0.810418
-16.5	0.739272	0.674524	0.810236
-16.4	0.739415	0.674936	0.810054
-16.3	0.739558	0.675347	0.809873
-16.2	0.7397	0.675758	0.809693
-16.1	0.739843	0.676169	0.809513
-16	0.739986	0.67658	0.809333
-15.9	0.740128	0.676991	0.809154
-15.8	0.740271	0.677402	0.808975
-15.7	0.740414	0.677813	0.808796
-15.6	0.740557	0.678223	0.808619
-15.5	0.740699	0.678634	0.808441
-15.4	0.740842	0.679044	0.808264
-15.3	0.740985	0.679455	0.808088
-15.2	0.741128	0.679865	0.807912
-15.1	0.741271	0.680275	0.807736
-15	0.741414	0.680685	0.807561
-14.9	0.741557	0.681095	0.807386
-14.8	0.7417	0.681504	0.807212
-14.7	0.741843	0.681914	0.807039
-14.6	0.741986	0.682323	0.806866
-14.5	0.742129	0.682732	0.806693
-14.4	0.742272	0.683141	0.806521
-14.3	0.742415	0.68355	0.80635
-14.2	0.742559	0.683959	0.806179
-14.1	0.742702	0.684367	0.806009
-14	0.742845	0.684775	0.805839
-13.9	0.742988	0.685183	0.80567
-13.8	0.743132	0.685591	0.805501
-13.7	0.743275	0.685999	0.805333
-13.6	0.743418	0.686406	0.805166
-13.5	0.743562	0.686813	0.804999
-13.4	0.743705	0.68722	0.804833
-13.3	0.743849	0.687626	0.804667
-13.2	0.743992	0.688033	0.804503
-13.1	0.744135	0.688439	0.804338
-13	0.744279	0.688845	0.804175
-12.9	0.744423	0.68925	0.804012
-12.8	0.744566	0.689655	0.803849
-12.7	0.74471	0.69006	0.803687
-12.6	0.744853	0.690464	0.803526
-12.5	0.744997	0.690869	0.803366
-12.4	0.745141	0.691272	0.803207
-12.3	0.745284	0.691676	0.803048
-12.2	0.745428	0.692079	0.802889
-12.1	0.745572	0.692482	0.802732
-12	0.745716	0.692884	0.802575
-11.9	0.74586	0.693286	0.802419
-11.8	0.746003	0.693688	0.802264
-11.7	0.746147	0.694089	0.80211
-11.6	0.746291	0.69449	0.801956
-11.5	0.746435	0.69489	0.801803
-11.4	0.746579	0.69529	0.801651
-11.3	0.746723	0.695689	0.8015
-11.2	0.746867	0.696088	0.80135
-11.1	0.747011	0.696487	0.8012
-11	0.747155	0.696885	0.801052
-10.9	0.747299	0.697282	0.800904
-10.8	0.747443	0.697679	0.800757
-10.7	0.747588	0.698076	0.800611
-10.6	0.747732	0.698471	0.800466
-10.5	0.747876	0.698867	0.800322
-10.4	0.74802	0.699261	0.800179
-10.3	0.748164	0.699656	0.800036
-10.2	0.748309	0.700049	0.799895
-10.1	0.748453	0.700442	0.799755
-10	0.748597	0.700834	0.799616
-9.9	0.748742	0.701226	0.799477
-9.8	0.748886	0.701617	0.79934
-9.7	0.749031	0.702007	0.799204
-9.6	0.749175	0.702396	0.799069
-9.5	0.749319	0.702785	0.798935
-9.4	0.749464	0.703173	0.798802
-9.3	0.749609	0.703561	0.79867
-9.2	0.749753	0.703947	0.79854
-9.1	0.749898	0.704333	0.79841
-9	0.750042	0.704718	0.798282
-8.9	0.750187	0.705102	0.798155
-8.8	0.750332	0.705485	0.798029
-8.7	0.750476	0.705867	0.797904
-8.6	0.750621	0.706249	0.797781
-8.5	0.750766	0.706629	0.797659
-8.4	0.750911	0.707009	0.797538
-8.3	0.751055	0.707388	0.797419
-8.2	0.7512	0.707765	0.797301
-8.1	0.751345	0.708142	0.797184
-8	0.75149	0.708518	0.797069
-7.9	0.751635	0.708893	0.796955
-7.8	0.75178	0.709266	0.796842
-7.7	0.751925	0.709639	0.796731
-7.6	0.75207	0.71001	0.796622
-7.5	0.752215	0.71038	0.796514
-7.4	0.75236	0.710749	0.796407
-7.3	0.752505	0.711117	0.796302
-7.2	0.75265	0.711484	0.796199
-7.1	0.752796	0.711849	0.796097
-7	0.752941	0.712214	0.795997
-6.9	0.753086	0.712576	0.795898
-6.8	0.753231	0.712938	0.795802
-6.7	0.753376	0.713298	0.795707
-6.6	0.753522	0.713657	0.795613
-6.5	0.753667	0.714014	0.795522
-6.4	0.753812	0.71437	0.795432
-6.3	0.753958	0.714725	0.795344
-6.2	0.754103	0.715078	0.795258
-6.1	0.754249	0.715429	0.795174
-6	0.754394	0.715779	0.795092
-5.9	0.75454	0.716128	0.795012
-5.8	0.754685	0.716474	0.794934
-5.7	0.754831	0.716819	0.794858
-5.6	0.754976	0.717163	0.794784
-5.5	0.755122	0.717504	0.794712
-5.4	0.755267	0.717844	0.794642
-5.3	0.755413	0.718182	0.794574
-5.2	0.755559	0.718518	0.794509
-5.1	0.755705	0.718853	0.794446
-5	0.75585	0.719185	0.794385
-4.9	0.755996	0.719516	0.794326
-4.8	0.756142	0.719844	0.79427
-4.7	0.756288	0.720171	0.794216
-4.6	0.756434	0.720495	0.794164
-4.5	0.756579	0.720818	0.794115
-4.4	0.756725	0.721138	0.794069
-4.3	0.756871	0.721456	0.794025
-4.2	0.757017	0.721772	0.793984
-4.1	0.757163	0.722086	0.793945
-4	0.757309	0.722397	0.793909
-3.9	0.757455	0.722706	0.793875
-3.8	0.757601	0.723013	0.793845
-3.7	0.757748	0.723317	0.793817
-3.6	0.757894	0.723619	0.793792
-3.5	0.75804	0.723918	0.79377
-3.4	0.758186	0.724215	0.793751
-3.3	0.758332	0.724509	0.793734
-3.2	0.758479	0.724801	0.793721
-3.1	0.758625	0.725091	0.793711
-3	0.758773	0.725378	0.793705
-2.9	0.75892	0.725662	0.793702
-2.8	0.759069	0.725945	0.793704
-2.7	0.759218	0.726226	0.793709
-2.6	0.759368	0.726505	0.793718
-2.5	0.75952	0.726782	0.793732
-2.4	0.759672	0.727057	0.793751
-2.3	0.759827	0.727331	0.793774
-2.2	0.759982	0.727603	0.793802
-2.1	0.76014	0.727874	0.793835
-2	0.760299	0.728144	0.793873
-1.9	0.76046	0.728413	0.793917
-1.8	0.760623	0.72868	0.793966
-1.7	0.760789	0.728947	0.794021
-1.6	0.760956	0.729213	0.794081
-1.5	0.761127	0.729479	0.794148
-1.4	0.7613	0.729744	0.79422
-1.3	0.761475	0.730009	0.794299
-1.2	0.761654	0.730273	0.794383
-1.1	0.761836	0.730538	0.794475
-1	0.762021	0.730803	0.794573
-0.9	0.762209	0.731068	0.794677
-0.8	0.762401	0.731334	0.794788
-0.7	0.762597	0.731601	0.794906
-0.6	0.762796	0.731868	0.795031
-0.5	0.762999	0.732137	0.795163
-0.4	0.763207	0.732406	0.795302
-0.3	0.763418	0.732678	0.795449
-0.2	0.763634	0.73295	0.795602
-0.1	0.763854	0.733225	0.795764
0	0.764079	0.733501	0.795932
0.1	0.764309	0.73378	0.796108
0.2	0.764544	0.734061	0.796292
0.3	0.764783	0.734345	0.796484
0.4	0.765028	0.734631	0.796683
0.5	0.765279	0.734921	0.796891
0.6	0.765534	0.735213	0.797106
0.7	0.765796	0.735509	0.797329
0.8	0.766063	0.735809	0.797561
0.9	0.766336	0.736113	0.7978
1	0.766615	0.73642	0.798048
1.1	0.7669	0.736732	0.798304
1.2	0.767192	0.737049	0.798568
1.3	0.76749	0.73737	0.798841
1.4	0.767795	0.737697	0.799122
1.5	0.768107	0.738028	0.799411
1.6	0.768425	0.738366	0.799709
1.7	0.768751	0.738708	0.800016
1.8	0.769084	0.739057	0.800331
1.9	0.769424	0.739412	0.800655
2	0.769772	0.739773	0.800988
2.1	0.770128	0.740142	0.801329
2.2	0.770491	0.740516	0.801679
2.3	0.770863	0.740899	0.802038
2.4	0.771242	0.741288	0.802406
2.5	0.77163	0.741685	0.802784
2.6	0.772026	0.74209	0.80317
2.7	0.772431	0.742504	0.803565
2.8	0.772845	0.742925	0.803969
2.9	0.773267	0.743355	0.804383
3	0.773699	0.743795	0.804805
3.1	0.77414	0.744243	0.805237
3.2	0.77459	0.7447	0.805679
3.3	0.775049	0.745167	0.806129
3.4	0.775519	0.745645	0.80659
3.5	0.775998	0.746132	0.80706
3.6	0.776487	0.746629	0.807539
3.7	0.776986	0.747137	0.808028
3.8	0.777496	0.747656	0.808527
3.9	0.778016	0.748186	0.809035
4	0.778547	0.748728	0.809554
4.1	0.779089	0.749281	0.810082
4.2	0.779641	0.749845	0.810621
4.3	0.780205	0.750422	0.81117
4.4	0.78078	0.751011	0.811729
4.5	0.781366	0.751612	0.812298
4.6	0.781964	0.752227	0.812877
4.7	0.782574	0.752854	0.813468
4.8	0.783196	0.753494	0.814068
4.9	0.78383	0.754148	0.81468
5	0.784476	0.754816	0.815302
5.1	0.785135	0.755497	0.815935
5.2	0.785806	0.756193	0.81658
5.3	0.78649	0.756903	0.817235
5.4	0.787188	0.757627	0.817902
5.5	0.787898	0.758366	0.81858
5.6	0.788622	0.75912	0.81927
5.7	0.789359	0.759889	0.819972
5.8	0.79011	0.760674	0.820686
5.9	0.790875	0.761474	0.821411
6	0.791654	0.76229	0.822149
6.1	0.792447	0.763121	0.8229
6.2	0.793255	0.763969	0.823663
6.3	0.794077	0.764833	0.824439
6.4	0.794914	0.765714	0.825228
6.5	0.795766	0.766611	0.82603
6.6	0.796633	0.767525	0.826846
6.7	0.797516	0.768456	0.827675
6.8	0.798414	0.769404	0.828518
6.9	0.799328	0.770369	0.829376
7	0.800258	0.771352	0.830248
7.1	0.801204	0.772352	0.831135
7.2	0.802167	0.77337	0.832037
7.3	0.803146	0.774405	0.832954
7.4	0.804142	0.775458	0.833887
7.5	0.805155	0.776529	0.834836
7.6	0.806185	0.777618	0.835801
7.7	0.807232	0.778725	0.836783
7.8	0.808297	0.77985	0.837782
7.9	0.80938	0.780993	0.838799
8	0.810481	0.782155	0.839833
8.1	0.8116	0.783334	0.840886
8.2	0.812738	0.784532	0.841958
8.3	0.813894	0.785747	0.843049
8.4	0.815069	0.786981	0.84416
8.5	0.816264	0.788233	0.845291
8.6	0.817477	0.789502	0.846443
8.7	0.818708	0.790787	0.847614
8.8	0.819956	0.792087	0.848805
8.9	0.821221	0.793402	0.850016
9	0.822503	0.794731	0.851246
9.1	0.823801	0.796072	0.852496
9.2	0.825114	0.797425	0.853764
9.3	0.826442	0.798789	0.855052
9.4	0.827784	0.800164	0.856357
9.5	0.829139	0.801547	0.857681
9.6	0.830508	0.802939	0.859024
9.7	0.831889	0.804339	0.860383
9.8	0.833283	0.805746	0.86176
9.9	0.834687	0.807159	0.863154
10	0.836102	0.808577	0.864565
10.1	0.837528	0.809999	0.865992
10.2	0.838963	0.811426	0.867435
10.3	0.840407	0.812855	0.868892
10.4	0.841859	0.814287	0.870365
10.5	0.84332	0.815721	0.871852
10.6	0.844787	0.817156	0.873353
10.7	0.846261	0.818592	0.874866
10.8	0.847741	0.820027	0.876392
10.9	0.849227	0.821462	0.87793
11	0.850717	0.822896	0.879479
11.1	0.852211	0.824328	0.881038
11.2	0.853709	0.825757	0.882607
11.3	0.85521	0.827184	0.884185
11.4	0.856713	0.828608	0.88577
11.5	0.858217	0.830029	0.887362
11.6	0.859722	0.831446	0.888961
11.7	0.861228	0.832858	0.890564
11.8	0.862733	0.834265	0.892172
11.9	0.864237	0.835668	0.893783
12	0.865739	0.837065	0.895396
12.1	0.867239	0.838457	0.89701
12.2	0.868736	0.839843	0.898624
12.3	0.870229	0.841223	0.900236
12.4	0.871718	0.842596	0.901847
12.5	0.873201	0.843963	0.903453
12.6	0.874679	0.845322	0.905056
12.7	0.87615	0.846675	0.906652
12.8	0.877614	0.84802	0.908241
12.9	0.87907	0.849358	0.909821
13	0.880517	0.850688	0.911392
13.1	0.881955	0.852011	0.912952
13.2	0.883383	0.853325	0.9145
13.3	0.8848	0.854631	0.916035
13.4	0.886206	0.855928	0.917554
13.5	0.887599	0.857217	0.919058
13.6	0.888979	0.858497	0.920543
13.7	0.890346	0.859768	0.92201
13.8	0.891697	0.86103	0.923457
13.9	0.893034	0.862282	0.924883
14	0.894355	0.863525	0.926285
14.1	0.895659	0.864758	0.927664
14.2	0.896945	0.865981	0.929017
14.3	0.898214	0.867194	0.930343
14.4	0.899463	0.868397	0.93164
14.5	0.900692	0.869588	0.932909
14.6	0.901901	0.870769	0.934146
14.7	0.903089	0.871939	0.935351
14.8	0.904254	0.873097	0.936523
14.9	0.905397	0.874244	0.93766
15	0.906516	0.875378	0.938761
15.1	0.90761	0.8765	0.939824
15.2	0.90868	0.87761	0.940849
15.3	0.909723	0.878707	0.941835
15.4	0.91074	0.87979	0.942779
15.5	0.911729	0.880859	0.943681
15.6	0.91269	0.881914	0.944539
15.7	0.913622	0.882955	0.945354
15.8	0.914524	0.88398	0.946122
15.9	0.915395	0.88499	0.946844
16	0.916235	0.885984	0.947518
16.1	0.917042	0.886961	0.948144
16.2	0.917817	0.887921	0.948721
16.3	0.918561	0.888864	0.94925
16.4	0.919273	0.88979	0.949734
16.5	0.919956	0.8907	0.950174
16.6	0.920611	0.891594	0.950573
16.7	0.921239	0.892473	0.950933
16.8	0.921842	0.893336	0.951257
16.9	0.922419	0.894185	0.951545
17	0.922974	0.895019	0.951802
17.1	0.923506	0.895838	0.952028
17.2	0.924017	0.896644	0.952226
17.3	0.924509	0.897436	0.952399
17.4	0.924982	0.898214	0.952548
17.5	0.925438	0.89898	0.952676
17.6	0.925879	0.899732	0.952786
17.7	0.926305	0.900472	0.952879
17.8	0.926717	0.901199	0.952958
17.9	0.927117	0.901914	0.953025
18	0.927507	0.902618	0.953082
18.1	0.927887	0.90331	0.953132
18.2	0.928258	0.903991	0.953177
18.3	0.928623	0.904662	0.953219
18.4	0.928982	0.905322	0.95326
18.5	0.929336	0.905972	0.953302
18.6	0.929687	0.906614	0.953348
18.7	0.930036	0.907247	0.953399
18.8	0.930385	0.907871	0.953457
18.9	0.930734	0.908489	0.953524
19	0.931085	0.9091	0.953603
19.1	0.93144	0.909705	0.953694
19.2	0.931799	0.910306	0.953799
19.3	0.932164	0.910903	0.953921
19.4	0.932535	0.911497	0.954059
19.5	0.932916	0.91209	0.954217
19.6	0.933306	0.912683	0.954394
19.7	0.933707	0.913278	0.954592
19.8	0.93412	0.913875	0.954813
19.9	0.934547	0.914477	0.955056
20	0.934988	0.915086	0.955324
20.1	0.935446	0.915702	0.955616
20.2	0.935922	0.916329	0.955933
20.3	0.936416	0.916969	0.956276
20.4	0.936931	0.917622	0.956646
20.5	0.937467	0.918293	0.957042
20.6	0.938026	0.918982	0.957465
20.7	0.938609	0.919693	0.957914
20.8	0.939218	0.920428	0.958391
20.9	0.939853	0.921189	0.958896
21	0.940517	0.921979	0.959427
21.1	0.94121	0.922801	0.959986
21.2	0.941934	0.923658	0.960572
21.3	0.942691	0.924552	0.961186
21.4	0.943481	0.925486	0.961826
21.5	0.944306	0.926463	0.962494
21.6	0.945168	0.927486	0.963188
21.7	0.946068	0.928557	0.963909
21.8	0.947007	0.92968	0.964657
21.9	0.947987	0.930857	0.965431
22	0.949009	0.932092	0.966232
22.1	0.950074	0.933387	0.967059
22.2	0.951185	0.934746	0.967912
22.3	0.952341	0.936171	0.968791
22.4	0.953547	0.937666	0.969696
22.5	0.954801	0.939232	0.970628
22.6	0.956104	0.94087	0.971584
22.7	0.957455	0.94258	0.972564
22.8	0.958853	0.944361	0.973567
22.9	0.960297	0.946212	0.974591
23	0.961787	0.948134	0.975637
23.1	0.963322	0.950125	0.976703
23.2	0.964902	0.952184	0.977789
23.3	0.966524	0.954311	0.978893
23.4	0.968189	0.956506	0.980016
23.5	0.969897	0.958766	0.981156
23.6	0.971645	0.961093	0.982313
23.7	0.973433	0.963483	0.983486
23.8	0.975262	0.965938	0.984675
23.9	0.977128	0.968455	0.98588
24	0.979033	0.971034	0.987099
24.1	0.980976	0.973674	0.988332
24.2	0.982954	0.976374	0.989579
24.3	0.984968	0.979132	0.990839
24.4	0.987018	0.981949	0.992113
24.5	0.989101	0.984822	0.993398
24.6	0.991217	0.98775	0.994696
24.7	0.993366	0.990734	0.996006
24.8	0.995547	0.993771	0.997326
24.9	0.997758	0.99686	0.998658
25	1	1	1
25.1	1.00227	1.00135	1.00319
25.2	1.00457	1.00271	1.00643
25.3	1.0069	1.00409	1.00972
25.4	1.00925	1.00547	1.01305
25.5	1.01163	1.00686	1.01643
25.6	1.01403	1.00825	1.01985
25.7	1.01646	1.00966	1.02331
25.8	1.01891	1.01107	1.02682
25.9	1.02139	1.01249	1.03036
26	1.02388	1.01392	1.03394
26.1	1.0264	1.01535	1.03756
26.2	1.02893	1.0168	1.04122
26.3	1.03149	1.01824	1.04491
26.4	1.03406	1.01969	1.04863
26.5	1.03665	1.02115	1.05238
26.6	1.03925	1.02262	1.05616
26.7	1.04187	1.02408	1.05997
26.8	1.04451	1.02556	1.06381
26.9	1.04715	1.02703	1.06767
27	1.04981	1.02851	1.07155
27.1	1.05248	1.02999	1.07546
27.2	1.05516	1.03148	1.07938
27.3	1.05785	1.03297	1.08333
27.4	1.06055	1.03446	1.08729
27.5	1.06325	1.03596	1.09126
27.6	1.06596	1.03745	1.09525
27.7	1.06868	1.03895	1.09925
27.8	1.0714	1.04045	1.10327
27.9	1.07413	1.04195	1.1073
28	1.07687	1.04346	1.11135
28.1	1.07961	1.04496	1.11541
28.2	1.08237	1.04647	1.11949
28.3	1.08512	1.04798	1.12358
28.4	1.08789	1.0495	1.12769
28.5	1.09066	1.05101	1.13181
28.6	1.09344	1.05253	1.13595
28.7	1.09623	1.05405	1.1401
28.8	1.09903	1.05557	1.14427
28.9	1.10183	1.0571	1.14845
29	1.10464	1.05862	1.15265
29.1	1.10745	1.06015	1.15686
29.2	1.11027	1.06168	1.16109
29.3	1.1131	1.06321	1.16534
29.4	1.11594	1.06475	1.16959
29.5	1.11879	1.06629	1.17387
29.6	1.12164	1.06783	1.17816
29.7	1.1245	1.06937	1.18247
29.8	1.12736	1.07091	1.18679
29.9	1.13024	1.07246	1.19113
30	1.13312	1.07401	1.19548
30.1	1.13601	1.07556	1.19985
30.2	1.1389	1.07711	1.20424
30.6	1.15056	1.08334	1.22194
30.7	1.15349	1.08491	1.22641

## Sheet: Figure 2e
Temperature	aOR	lower confidence interval	upper confidence interva
-22.7	0.698434	0.624463	0.781166
-22.5	0.699065	0.625526	0.781251
-21.8	0.70128	0.629255	0.78155
-21.4	0.702549	0.631393	0.781724
-20.9	0.704139	0.634074	0.781946
-20.8	0.704457	0.634611	0.781991
-20.5	0.705413	0.636224	0.782126
-20.3	0.706051	0.6373	0.782218
-20.1	0.706689	0.638379	0.78231
-20	0.707009	0.638918	0.782356
-19.9	0.707328	0.639458	0.782402
-19.8	0.707648	0.639998	0.782449
-19.6	0.708288	0.641079	0.782543
-19.5	0.708608	0.64162	0.78259
-19.4	0.708929	0.642162	0.782638
-19.3	0.709249	0.642703	0.782685
-19.2	0.70957	0.643245	0.782733
-19	0.710211	0.64433	0.782829
-18.8	0.710854	0.645415	0.782926
-18.7	0.711175	0.645959	0.782975
-18.6	0.711496	0.646502	0.783024
-18.5	0.711818	0.647046	0.783074
-18.3	0.712462	0.648135	0.783173
-18.1	0.713106	0.649224	0.783273
-18	0.713428	0.64977	0.783324
-17.9	0.713751	0.650315	0.783375
-17.8	0.714074	0.650861	0.783426
-17.7	0.714396	0.651407	0.783477
-17.6	0.714719	0.651953	0.783528
-17.5	0.715042	0.6525	0.78358
-17.4	0.715366	0.653046	0.783632
-17.3	0.715689	0.653593	0.783684
-17.1	0.716336	0.654688	0.783789
-17	0.71666	0.655236	0.783843
-16.9	0.716984	0.655784	0.783896
-16.8	0.717308	0.656332	0.783949
-16.7	0.717632	0.65688	0.784003
-16.6	0.717957	0.657429	0.784057
-16.5	0.718281	0.657978	0.784112
-16.4	0.718606	0.658527	0.784167
-16.3	0.718931	0.659076	0.784222
-16.2	0.719256	0.659626	0.784277
-16.1	0.719581	0.660175	0.784333
-16	0.719906	0.660725	0.784388
-15.9	0.720232	0.661275	0.784445
-15.8	0.720557	0.661826	0.784501
-15.7	0.720883	0.662376	0.784558
-15.6	0.721209	0.662927	0.784615
-15.5	0.721535	0.663478	0.784673
-15.4	0.721861	0.664029	0.784731
-15.3	0.722188	0.66458	0.784789
-15.2	0.722514	0.665131	0.784847
-15.1	0.722841	0.665683	0.784906
-15	0.723167	0.666235	0.784965
-14.9	0.723494	0.666786	0.785025
-14.8	0.723821	0.667338	0.785085
-14.7	0.724149	0.667891	0.785145
-14.6	0.724476	0.668443	0.785206
-14.5	0.724803	0.668995	0.785267
-14.4	0.725131	0.669548	0.785328
-14.3	0.725459	0.670101	0.78539
-14.2	0.725787	0.670654	0.785452
-14.1	0.726115	0.671207	0.785515
-14	0.726443	0.67176	0.785578
-13.9	0.726772	0.672313	0.785641
-13.8	0.7271	0.672866	0.785705
-13.7	0.727429	0.67342	0.78577
-13.6	0.727758	0.673973	0.785834
-13.5	0.728087	0.674527	0.785899
-13.4	0.728416	0.67508	0.785965
-13.3	0.728745	0.675634	0.786031
-13.2	0.729074	0.676188	0.786097
-13.1	0.729404	0.676742	0.786164
-13	0.729734	0.677296	0.786232
-12.9	0.730064	0.67785	0.786299
-12.8	0.730394	0.678404	0.786368
-12.7	0.730724	0.678958	0.786437
-12.6	0.731054	0.679512	0.786506
-12.5	0.731385	0.680066	0.786576
-12.4	0.731715	0.68062	0.786646
-12.3	0.732046	0.681174	0.786717
-12.2	0.732377	0.681729	0.786788
-12.1	0.732708	0.682283	0.78686
-12	0.733039	0.682837	0.786933
-11.9	0.733371	0.683391	0.787006
-11.8	0.733702	0.683945	0.787079
-11.7	0.734034	0.684499	0.787153
-11.6	0.734366	0.685053	0.787228
-11.5	0.734698	0.685607	0.787303
-11.4	0.73503	0.686161	0.787379
-11.3	0.735362	0.686715	0.787456
-11.2	0.735695	0.687268	0.787533
-11.1	0.736027	0.687822	0.787611
-11	0.73636	0.688376	0.787689
-10.9	0.736693	0.688929	0.787768
-10.8	0.737026	0.689482	0.787848
-10.7	0.737359	0.690036	0.787928
-10.6	0.737692	0.690589	0.788009
-10.5	0.738026	0.691141	0.78809
-10.4	0.738359	0.691694	0.788173
-10.3	0.738693	0.692247	0.788256
-10.2	0.739027	0.692799	0.78834
-10.1	0.739361	0.693351	0.788424
-10	0.739695	0.693903	0.788509
-9.9	0.74003	0.694455	0.788595
-9.8	0.740364	0.695006	0.788682
-9.7	0.740699	0.695558	0.78877
-9.6	0.741034	0.696109	0.788858
-9.5	0.741369	0.69666	0.788947
-9.4	0.741704	0.69721	0.789037
-9.3	0.742039	0.69776	0.789128
-9.2	0.742375	0.69831	0.78922
-9.1	0.74271	0.69886	0.789312
-9	0.743046	0.699409	0.789406
-8.9	0.743382	0.699958	0.7895
-8.8	0.743718	0.700506	0.789595
-8.7	0.744054	0.701055	0.789691
-8.6	0.744391	0.701602	0.789788
-8.5	0.744727	0.70215	0.789886
-8.4	0.745064	0.702697	0.789985
-8.3	0.7454	0.703243	0.790085
-8.2	0.745737	0.703789	0.790186
-8.1	0.746075	0.704335	0.790288
-8	0.746412	0.70488	0.790391
-7.9	0.746749	0.705424	0.790495
-7.8	0.747087	0.705968	0.7906
-7.7	0.747425	0.706512	0.790706
-7.6	0.747762	0.707055	0.790814
-7.5	0.7481	0.707597	0.790922
-7.4	0.748439	0.708139	0.791032
-7.3	0.748777	0.70868	0.791142
-7.2	0.749115	0.709221	0.791254
-7.1	0.749454	0.709761	0.791368
-7	0.749793	0.7103	0.791482
-6.9	0.750132	0.710838	0.791597
-6.8	0.750471	0.711376	0.791714
-6.7	0.75081	0.711913	0.791833
-6.6	0.75115	0.712449	0.791952
-6.5	0.751489	0.712985	0.792073
-6.4	0.751829	0.71352	0.792195
-6.3	0.752169	0.714053	0.792319
-6.2	0.752509	0.714586	0.792444
-6.1	0.752849	0.715119	0.79257
-6	0.753189	0.71565	0.792698
-5.9	0.75353	0.71618	0.792827
-5.8	0.75387	0.716709	0.792958
-5.7	0.754211	0.717238	0.793091
-5.6	0.754552	0.717765	0.793225
-5.5	0.754893	0.718292	0.79336
-5.4	0.755235	0.718817	0.793497
-5.3	0.755576	0.719341	0.793636
-5.2	0.755917	0.719864	0.793777
-5.1	0.756259	0.720386	0.793919
-5	0.756601	0.720907	0.794063
-4.9	0.756943	0.721426	0.794208
-4.8	0.757285	0.721945	0.794356
-4.7	0.757628	0.722462	0.794505
-4.6	0.75797	0.722978	0.794656
-4.5	0.758313	0.723492	0.794809
-4.4	0.758656	0.724005	0.794964
-4.3	0.758999	0.724517	0.795121
-4.2	0.759342	0.725027	0.79528
-4.1	0.759685	0.725536	0.795441
-4	0.760028	0.726044	0.795604
-3.9	0.760372	0.726549	0.795769
-3.8	0.760716	0.727054	0.795936
-3.7	0.761059	0.727557	0.796105
-3.6	0.761404	0.728058	0.796277
-3.5	0.761748	0.728557	0.79645
-3.4	0.762092	0.729055	0.796626
-3.3	0.762437	0.729551	0.796805
-3.2	0.762781	0.730045	0.796985
-3.1	0.763126	0.730538	0.797168
-3	0.763471	0.731028	0.797354
-2.9	0.763816	0.731517	0.797541
-2.8	0.764161	0.732004	0.797732
-2.7	0.764507	0.732489	0.797925
-2.6	0.764853	0.732972	0.79812
-2.5	0.765199	0.733453	0.798319
-2.4	0.765545	0.733932	0.79852
-2.3	0.765892	0.73441	0.798724
-2.2	0.766239	0.734885	0.798931
-2.1	0.766587	0.735359	0.799142
-2	0.766936	0.735831	0.799356
-1.9	0.767285	0.736301	0.799573
-1.8	0.767635	0.736769	0.799793
-1.7	0.767985	0.737236	0.800017
-1.6	0.768336	0.7377	0.800245
-1.5	0.768689	0.738164	0.800476
-1.4	0.769042	0.738625	0.800711
-1.3	0.769396	0.739085	0.80095
-1.2	0.769751	0.739543	0.801193
-1.1	0.770107	0.739999	0.801439
-1	0.770464	0.740454	0.80169
-0.9	0.770822	0.740908	0.801945
-0.8	0.771182	0.74136	0.802204
-0.7	0.771543	0.741811	0.802467
-0.6	0.771905	0.74226	0.802734
-0.5	0.772269	0.742708	0.803006
-0.4	0.772634	0.743155	0.803282
-0.3	0.773	0.7436	0.803563
-0.2	0.773368	0.744045	0.803847
-0.1	0.773738	0.744489	0.804137
0	0.77411	0.744931	0.804431
0.1	0.774483	0.745373	0.804729
0.2	0.774858	0.745814	0.805032
0.3	0.775234	0.746254	0.80534
0.4	0.775613	0.746694	0.805652
0.5	0.775994	0.747133	0.805969
0.6	0.776376	0.747571	0.806291
0.7	0.776761	0.74801	0.806617
0.8	0.777147	0.748448	0.806948
0.9	0.777536	0.748885	0.807284
1	0.777928	0.749323	0.807624
1.1	0.778321	0.749761	0.807969
1.2	0.778717	0.750198	0.808319
1.3	0.779115	0.750636	0.808674
1.4	0.779516	0.751075	0.809033
1.5	0.779919	0.751513	0.809398
1.6	0.780324	0.751953	0.809767
1.7	0.780733	0.752393	0.81014
1.8	0.781144	0.752833	0.810519
1.9	0.781558	0.753275	0.810902
2	0.781974	0.753718	0.81129
2.1	0.782393	0.754161	0.811682
2.2	0.782816	0.754607	0.81208
2.3	0.783241	0.755053	0.812482
2.4	0.783669	0.755501	0.812888
2.5	0.784101	0.755951	0.813299
2.6	0.784536	0.756402	0.813715
2.7	0.784973	0.756856	0.814136
2.8	0.785414	0.757311	0.814561
2.9	0.785859	0.757769	0.81499
3	0.786307	0.758229	0.815424
3.1	0.786758	0.758691	0.815863
3.2	0.787213	0.759156	0.816306
3.3	0.787671	0.759623	0.816754
3.4	0.788133	0.760094	0.817206
3.5	0.788598	0.760567	0.817663
3.6	0.789068	0.761044	0.818124
3.7	0.789541	0.761524	0.818589
3.8	0.790018	0.762007	0.819059
3.9	0.790499	0.762494	0.819533
4	0.790984	0.762984	0.820011
4.1	0.791473	0.763478	0.820494
4.2	0.791966	0.763977	0.820981
4.3	0.792464	0.764479	0.821473
4.4	0.792965	0.764985	0.821968
4.5	0.793471	0.765496	0.822468
4.6	0.793981	0.766011	0.822973
4.7	0.794496	0.766531	0.823481
4.8	0.795015	0.767056	0.823994
4.9	0.795539	0.767585	0.824511
5	0.796067	0.768119	0.825032
5.1	0.7966	0.768659	0.825557
5.2	0.797138	0.769204	0.826087
5.3	0.79768	0.769754	0.82662
5.4	0.798228	0.770309	0.827158
5.5	0.79878	0.77087	0.827701
5.6	0.799338	0.771437	0.828247
5.7	0.7999	0.77201	0.828798
5.8	0.800467	0.772588	0.829353
5.9	0.80104	0.773173	0.829912
6	0.801618	0.773763	0.830476
6.1	0.802202	0.77436	0.831044
6.2	0.80279	0.774964	0.831616
6.3	0.803384	0.775573	0.832193
6.4	0.803984	0.77619	0.832774
6.5	0.80459	0.776812	0.83336
6.6	0.8052	0.777442	0.83395
6.7	0.805817	0.778078	0.834545
6.8	0.80644	0.778722	0.835144
6.9	0.807068	0.779372	0.835749
7	0.807702	0.780029	0.836358
7.1	0.808343	0.780693	0.836971
7.2	0.808989	0.781364	0.83759
7.3	0.809642	0.782043	0.838214
7.4	0.8103	0.782729	0.838843
7.5	0.810965	0.783422	0.839477
7.6	0.811637	0.784122	0.840116
7.7	0.812314	0.78483	0.840761
7.8	0.812999	0.785545	0.841411
7.9	0.81369	0.786268	0.842067
8	0.814387	0.786998	0.842729
8.1	0.815091	0.787735	0.843397
8.2	0.815802	0.78848	0.844071
8.3	0.81652	0.789232	0.844751
8.4	0.817245	0.789992	0.845437
8.5	0.817976	0.790759	0.846131
8.6	0.818715	0.791534	0.84683
8.7	0.819461	0.792315	0.847537
8.8	0.820214	0.793104	0.848252
8.9	0.820975	0.7939	0.848973
9	0.821743	0.794703	0.849702
9.1	0.822518	0.795513	0.85044
9.2	0.823301	0.796331	0.851185
9.3	0.824091	0.797154	0.851939
9.4	0.82489	0.797985	0.852701
9.5	0.825695	0.798822	0.853473
9.6	0.826509	0.799666	0.854254
9.7	0.827331	0.800515	0.855044
9.8	0.82816	0.801371	0.855845
9.9	0.828998	0.802233	0.856656
10	0.829843	0.803099	0.857477
10.1	0.830695	0.803971	0.858308
10.2	0.831554	0.804846	0.859149
10.3	0.832421	0.805725	0.86
10.4	0.833293	0.806608	0.860862
10.5	0.834173	0.807493	0.861734
10.6	0.835058	0.808381	0.862616
10.7	0.83595	0.809271	0.863508
10.8	0.836847	0.810163	0.86441
10.9	0.83775	0.811056	0.865322
11	0.838658	0.81195	0.866245
11.1	0.839571	0.812845	0.867177
11.2	0.84049	0.81374	0.868118
11.3	0.841412	0.814635	0.86907
11.4	0.842339	0.81553	0.87003
11.5	0.84327	0.816424	0.871
11.6	0.844206	0.817317	0.871979
11.7	0.845144	0.818209	0.872966
11.8	0.846087	0.8191	0.873962
11.9	0.847032	0.81999	0.874966
12	0.84798	0.820877	0.875978
12.1	0.848932	0.821763	0.876998
12.2	0.849885	0.822648	0.878025
12.3	0.850841	0.82353	0.879058
12.4	0.851799	0.82441	0.880098
12.5	0.852758	0.825288	0.881144
12.6	0.85372	0.826163	0.882195
12.7	0.854682	0.827036	0.883251
12.8	0.855645	0.827908	0.884312
12.9	0.856609	0.828776	0.885377
13	0.857574	0.829643	0.886445
13.1	0.858539	0.830507	0.887516
13.2	0.859504	0.831369	0.88859
13.3	0.860468	0.832229	0.889665
13.4	0.861432	0.833087	0.890742
13.5	0.862396	0.833943	0.891819
13.6	0.863358	0.834798	0.892896
13.7	0.864319	0.83565	0.893972
13.8	0.865279	0.836501	0.895047
13.9	0.866237	0.83735	0.896119
14	0.867192	0.838198	0.897189
14.1	0.868146	0.839045	0.898255
14.2	0.869097	0.839891	0.899318
14.3	0.870044	0.840736	0.900375
14.4	0.870989	0.84158	0.901426
14.5	0.871931	0.842424	0.902472
14.6	0.872869	0.843267	0.90351
14.7	0.873803	0.84411	0.90454
14.8	0.874732	0.844953	0.905562
14.9	0.875658	0.845796	0.906574
15	0.876578	0.846639	0.907576
15.1	0.877494	0.847483	0.908568
15.2	0.878404	0.848327	0.909547
15.3	0.879309	0.849172	0.910515
15.4	0.880208	0.850019	0.911469
15.5	0.8811	0.850866	0.912409
15.6	0.881987	0.851715	0.913335
15.7	0.882867	0.852565	0.914245
15.8	0.883739	0.853417	0.915139
15.9	0.884605	0.854271	0.916016
16	0.885463	0.855127	0.916876
16.1	0.886313	0.855985	0.917716
16.2	0.887156	0.856845	0.918538
16.3	0.88799	0.857708	0.91934
16.4	0.888815	0.858574	0.920121
16.5	0.889631	0.859442	0.920881
16.6	0.890438	0.860313	0.921619
16.7	0.891236	0.861187	0.922334
16.8	0.892024	0.862064	0.923025
16.9	0.892802	0.862945	0.923692
17	0.893569	0.863828	0.924334
17.1	0.894326	0.864715	0.924951
17.2	0.895072	0.865605	0.925542
17.3	0.895807	0.866499	0.926105
17.4	0.89653	0.867396	0.926642
17.5	0.897241	0.868297	0.92715
17.6	0.89794	0.869201	0.927629
17.7	0.898627	0.870109	0.92808
17.8	0.899301	0.87102	0.928501
17.9	0.899963	0.871935	0.928892
18	0.900611	0.872852	0.929252
18.1	0.901245	0.873773	0.929581
18.2	0.901866	0.874697	0.929879
18.3	0.902472	0.875623	0.930145
18.4	0.903067	0.876552	0.930383
18.5	0.90365	0.877486	0.930595
18.6	0.904224	0.878423	0.930783
18.7	0.904791	0.879365	0.930951
18.8	0.905351	0.880312	0.931103
18.9	0.905907	0.881265	0.931239
19	0.906461	0.882223	0.931364
19.1	0.907014	0.883189	0.931481
19.2	0.907567	0.884161	0.931592
19.3	0.908122	0.885141	0.931701
19.4	0.908682	0.886128	0.93181
19.5	0.909247	0.887124	0.931922
19.6	0.90982	0.888129	0.932041
19.7	0.910402	0.889143	0.932168
19.8	0.910994	0.890167	0.932308
19.9	0.911599	0.891201	0.932464
20	0.912218	0.892245	0.932637
20.1	0.912852	0.893302	0.932831
20.2	0.913505	0.89437	0.933048
20.3	0.914176	0.895451	0.933293
20.4	0.914868	0.896546	0.933566
20.5	0.915583	0.897654	0.933871
20.6	0.916323	0.898778	0.93421
20.7	0.917089	0.899919	0.934586
20.8	0.917882	0.901076	0.935002
20.9	0.918705	0.902252	0.935459
21	0.91956	0.903448	0.935959
21.1	0.920448	0.904666	0.936505
21.2	0.921371	0.905907	0.937099
21.3	0.92233	0.907172	0.937742
21.4	0.923328	0.908465	0.938435
21.5	0.924367	0.909786	0.939181
21.6	0.925448	0.91114	0.939981
21.7	0.926573	0.912527	0.940834
21.8	0.927743	0.913951	0.941744
21.9	0.928962	0.915415	0.942709
22	0.93023	0.916923	0.943731
22.1	0.93155	0.918476	0.94481
22.2	0.932923	0.920079	0.945947
22.3	0.934352	0.921736	0.947141
22.4	0.935839	0.92345	0.948393
22.5	0.937384	0.925226	0.949703
22.6	0.938991	0.927066	0.95107
22.7	0.940662	0.928976	0.952495
22.8	0.942398	0.93096	0.953977
22.9	0.944202	0.933022	0.955516
23	0.946075	0.935166	0.957112
23.1	0.948021	0.937397	0.958765
23.2	0.95004	0.939719	0.960474
23.3	0.952135	0.942137	0.962239
23.4	0.954309	0.944657	0.96406
23.5	0.956564	0.947281	0.965938
23.6	0.958902	0.950015	0.967871
23.7	0.961324	0.952864	0.96986
23.8	0.963831	0.955826	0.971902
23.9	0.96642	0.958903	0.973996
24	0.969091	0.962093	0.97614
24.1	0.971842	0.965395	0.978332
24.2	0.974672	0.968809	0.980571
24.3	0.97758	0.972333	0.982855
24.4	0.980564	0.975967	0.985183
24.5	0.983623	0.979709	0.987553
24.6	0.986756	0.983559	0.989964
24.7	0.989962	0.987514	0.992416
24.8	0.993238	0.991573	0.994907
24.9	0.996585	0.995736	0.997435
25	1	1	1
25.1	1.00348	1.0026	1.00436
25.2	1.00703	1.00524	1.00883
25.3	1.01064	1.00791	1.01339
25.4	1.01432	1.01061	1.01804
25.5	1.01805	1.01334	1.02279
25.6	1.02185	1.0161	1.02763
25.7	1.02571	1.0189	1.03256
25.8	1.02962	1.02172	1.03758
25.9	1.03359	1.02457	1.04268
26	1.03761	1.02745	1.04787
26.1	1.04169	1.03036	1.05314
26.2	1.04581	1.03329	1.05849
26.3	1.04999	1.03624	1.06392
26.4	1.05421	1.03922	1.06943
26.5	1.05848	1.04222	1.075
26.6	1.0628	1.04524	1.08065
26.7	1.06716	1.04828	1.08637
26.8	1.07155	1.05135	1.09215
26.9	1.07599	1.05443	1.098
27	1.08047	1.05753	1.10391
27.1	1.08498	1.06065	1.10987
27.2	1.08952	1.06378	1.11589
27.3	1.0941	1.06693	1.12197
27.4	1.09871	1.07009	1.12809
27.5	1.10334	1.07327	1.13427
27.6	1.10801	1.07645	1.14048
27.7	1.11269	1.07966	1.14674
27.8	1.1174	1.08287	1.15304
27.9	1.12213	1.08609	1.15937
28	1.12688	1.08932	1.16573
28.1	1.13164	1.09255	1.17213
28.2	1.13643	1.0958	1.17857
28.3	1.14124	1.09906	1.18504
28.4	1.14607	1.10233	1.19154
28.5	1.15092	1.10561	1.19809
28.6	1.15579	1.10889	1.20467
28.7	1.16068	1.11219	1.21128
28.8	1.16559	1.1155	1.21793
28.9	1.17052	1.11881	1.22462
29	1.17547	1.12214	1.23134
29.1	1.18045	1.12548	1.2381
29.2	1.18544	1.12882	1.2449
29.3	1.19046	1.13218	1.25174
29.4	1.1955	1.13554	1.25861
29.5	1.20055	1.13892	1.26552
29.6	1.20563	1.1423	1.27247
29.7	1.21073	1.1457	1.27946
29.8	1.21586	1.14911	1.28649
29.9	1.221	1.15252	1.29355
30	1.22617	1.15595	1.30065
30.1	1.23136	1.15938	1.3078
30.2	1.23657	1.16283	1.31498
30.3	1.2418	1.16629	1.3222
30.4	1.24705	1.16975	1.32946
30.6	1.25763	1.17672	1.3441
30.7	1.26295	1.18022	1.35148
30.9	1.27366	1.18724	1.36636
31.3	1.29535	1.20142	1.39663

## Sheet: Figure 3a
Temperature	aOR	lower confidence interval	upper confidence interva
-21.2	1.97777	1.67844	2.33049
-21	1.97196	1.67563	2.3207
-20.7	1.96328	1.67143	2.3061
-20.6	1.9604	1.67003	2.30125
-20.4	1.95464	1.66723	2.2916
-19.7	1.93462	1.65744	2.25816
-19.2	1.92045	1.65046	2.2346
-19	1.91481	1.64767	2.22526
-18.9	1.91199	1.64627	2.2206
-18.8	1.90918	1.64488	2.21596
-18.7	1.90638	1.64348	2.21132
-18.6	1.90358	1.64209	2.2067
-18.5	1.90078	1.6407	2.20209
-18.4	1.89798	1.6393	2.19748
-18.3	1.8952	1.63791	2.19289
-18.2	1.89241	1.63652	2.18831
-18	1.88685	1.63373	2.17919
-17.9	1.88408	1.63234	2.17464
-17.8	1.88131	1.63095	2.1701
-17.7	1.87855	1.62956	2.16558
-17.6	1.87579	1.62817	2.16106
-17.5	1.87303	1.62678	2.15656
-17.4	1.87028	1.62539	2.15206
-17.2	1.86478	1.6226	2.14311
-17.1	1.86204	1.62121	2.13865
-17	1.85931	1.61982	2.1342
-16.9	1.85657	1.61843	2.12976
-16.8	1.85385	1.61704	2.12533
-16.7	1.85112	1.61565	2.12091
-16.6	1.8484	1.61426	2.1165
-16.5	1.84568	1.61287	2.11211
-16.4	1.84297	1.61148	2.10772
-16.3	1.84026	1.61009	2.10334
-16.2	1.83756	1.6087	2.09898
-16.1	1.83486	1.60731	2.09462
-16	1.83216	1.60592	2.09028
-15.9	1.82947	1.60453	2.08595
-15.8	1.82678	1.60314	2.08163
-15.7	1.8241	1.60175	2.07731
-15.6	1.82142	1.60036	2.07301
-15.5	1.81874	1.59897	2.06872
-15.4	1.81607	1.59757	2.06444
-15.3	1.8134	1.59618	2.06017
-15.2	1.81073	1.59479	2.05591
-15.1	1.80807	1.5934	2.05167
-15	1.80542	1.59201	2.04743
-14.9	1.80276	1.59062	2.0432
-14.8	1.80011	1.58922	2.03899
-14.7	1.79747	1.58783	2.03478
-14.6	1.79483	1.58644	2.03059
-14.5	1.79219	1.58505	2.0264
-14.4	1.78955	1.58365	2.02223
-14.3	1.78692	1.58226	2.01806
-14.2	1.7843	1.58087	2.01391
-14.1	1.78168	1.57947	2.00977
-14	1.77906	1.57808	2.00564
-13.9	1.77644	1.57668	2.00152
-13.8	1.77383	1.57529	1.99741
-13.7	1.77123	1.57389	1.99331
-13.6	1.76862	1.57249	1.98922
-13.5	1.76602	1.5711	1.98514
-13.4	1.76343	1.5697	1.98107
-13.3	1.76084	1.5683	1.97701
-13.2	1.75825	1.5669	1.97297
-13.1	1.75567	1.5655	1.96893
-13	1.75309	1.5641	1.9649
-12.9	1.75051	1.5627	1.96089
-12.8	1.74794	1.5613	1.95688
-12.7	1.74537	1.5599	1.95289
-12.6	1.7428	1.5585	1.94891
-12.5	1.74024	1.55709	1.94493
-12.4	1.73768	1.55569	1.94097
-12.3	1.73513	1.55428	1.93702
-12.2	1.73258	1.55288	1.93308
-12.1	1.73004	1.55147	1.92915
-12	1.72749	1.55006	1.92523
-11.9	1.72495	1.54866	1.92132
-11.8	1.72242	1.54725	1.91742
-11.7	1.71989	1.54584	1.91354
-11.6	1.71736	1.54442	1.90966
-11.5	1.71484	1.54301	1.90579
-11.4	1.71232	1.5416	1.90194
-11.3	1.7098	1.54018	1.8981
-11.2	1.70729	1.53877	1.89426
-11.1	1.70478	1.53735	1.89044
-11	1.70227	1.53593	1.88663
-10.9	1.69977	1.53451	1.88283
-10.8	1.69727	1.53309	1.87903
-10.7	1.69478	1.53167	1.87526
-10.6	1.69229	1.53025	1.87149
-10.5	1.6898	1.52883	1.86773
-10.4	1.68732	1.5274	1.86398
-10.3	1.68484	1.52597	1.86025
-10.2	1.68236	1.52454	1.85652
-10.1	1.67989	1.52311	1.85281
-10	1.67742	1.52168	1.8491
-9.9	1.67496	1.52025	1.84541
-9.8	1.6725	1.51881	1.84173
-9.7	1.67004	1.51738	1.83806
-9.6	1.66758	1.51594	1.8344
-9.5	1.66513	1.5145	1.83075
-9.4	1.66269	1.51305	1.82711
-9.3	1.66024	1.51161	1.82349
-9.2	1.6578	1.51016	1.81987
-9.1	1.65537	1.50872	1.81627
-9	1.65293	1.50727	1.81268
-8.9	1.6505	1.50581	1.8091
-8.8	1.64808	1.50436	1.80553
-8.7	1.64566	1.5029	1.80197
-8.6	1.64324	1.50145	1.79842
-8.5	1.64082	1.49999	1.79489
-8.4	1.63841	1.49852	1.79136
-8.3	1.636	1.49706	1.78785
-8.2	1.6336	1.49559	1.78435
-8.1	1.6312	1.49412	1.78086
-8	1.6288	1.49265	1.77738
-7.9	1.62641	1.49117	1.77391
-7.8	1.62402	1.48969	1.77046
-7.7	1.62163	1.48821	1.76701
-7.6	1.61925	1.48673	1.76358
-7.5	1.61687	1.48524	1.76016
-7.4	1.61449	1.48375	1.75675
-7.3	1.61212	1.48226	1.75336
-7.2	1.60975	1.48077	1.74997
-7.1	1.60739	1.47927	1.7466
-7	1.60502	1.47777	1.74324
-6.9	1.60266	1.47626	1.73989
-6.8	1.60031	1.47476	1.73655
-6.7	1.59796	1.47324	1.73323
-6.6	1.59561	1.47173	1.72992
-6.5	1.59326	1.47021	1.72662
-6.4	1.59092	1.46869	1.72333
-6.3	1.58859	1.46717	1.72005
-6.2	1.58625	1.46564	1.71679
-6.1	1.58392	1.46411	1.71354
-6	1.58159	1.46257	1.7103
-5.9	1.57927	1.46103	1.70708
-5.8	1.57695	1.45949	1.70386
-5.7	1.57463	1.45794	1.70066
-5.6	1.57232	1.45639	1.69747
-5.5	1.57	1.45483	1.6943
-5.4	1.5677	1.45327	1.69114
-5.3	1.56539	1.4517	1.68799
-5.2	1.56309	1.45014	1.68485
-5.1	1.5608	1.44856	1.68173
-5	1.5585	1.44698	1.67862
-4.9	1.55621	1.4454	1.67552
-4.8	1.55393	1.44381	1.67243
-4.7	1.55164	1.44222	1.66936
-4.6	1.54936	1.44062	1.66631
-4.5	1.54708	1.43902	1.66326
-4.4	1.54481	1.43742	1.66023
-4.3	1.54254	1.4358	1.65721
-4.2	1.54027	1.43419	1.65421
-4.1	1.53801	1.43256	1.65122
-4	1.53575	1.43093	1.64824
-3.9	1.53349	1.4293	1.64528
-3.8	1.53124	1.42766	1.64233
-3.7	1.52899	1.42602	1.6394
-3.6	1.52674	1.42437	1.63648
-3.5	1.5245	1.42271	1.63357
-3.4	1.52226	1.42105	1.63067
-3.3	1.52002	1.41938	1.62779
-3.2	1.51779	1.41771	1.62493
-3.1	1.51555	1.41603	1.62208
-3	1.51333	1.41434	1.61924
-2.9	1.5111	1.41265	1.61642
-2.8	1.50888	1.41095	1.6136
-2.7	1.50666	1.40924	1.61081
-2.6	1.50444	1.40753	1.60802
-2.5	1.50223	1.40581	1.60526
-2.4	1.50002	1.40409	1.6025
-2.3	1.49781	1.40236	1.59976
-2.2	1.4956	1.40062	1.59703
-2.1	1.4934	1.39887	1.59431
-2	1.4912	1.39712	1.59161
-1.9	1.489	1.39536	1.58892
-1.8	1.4868	1.3936	1.58624
-1.7	1.48461	1.39183	1.58357
-1.6	1.48242	1.39005	1.58092
-1.5	1.48023	1.38827	1.57828
-1.4	1.47804	1.38648	1.57565
-1.3	1.47586	1.38469	1.57303
-1.2	1.47368	1.38289	1.57043
-1.1	1.4715	1.38108	1.56783
-1	1.46932	1.37927	1.56525
-0.9	1.46714	1.37745	1.56268
-0.8	1.46497	1.37563	1.56012
-0.7	1.4628	1.3738	1.55757
-0.6	1.46063	1.37196	1.55502
-0.5	1.45846	1.37012	1.55249
-0.4	1.4563	1.36828	1.54997
-0.3	1.45413	1.36643	1.54746
-0.2	1.45197	1.36458	1.54496
-0.1	1.44981	1.36272	1.54246
0	1.44765	1.36086	1.53998
0.1	1.44549	1.35899	1.5375
0.2	1.44334	1.35712	1.53503
0.3	1.44118	1.35525	1.53257
0.4	1.43903	1.35337	1.53012
0.5	1.43688	1.35149	1.52767
0.6	1.43473	1.34961	1.52523
0.7	1.43259	1.34772	1.52279
0.8	1.43044	1.34584	1.52036
0.9	1.4283	1.34395	1.51794
1	1.42615	1.34205	1.51552
1.1	1.42401	1.34016	1.51311
1.2	1.42187	1.33826	1.5107
1.3	1.41973	1.33637	1.5083
1.4	1.41759	1.33447	1.5059
1.5	1.41546	1.33257	1.5035
1.6	1.41332	1.33067	1.50111
1.7	1.41119	1.32877	1.49872
1.8	1.40905	1.32687	1.49633
1.9	1.40692	1.32497	1.49394
2	1.40479	1.32307	1.49156
2.1	1.40266	1.32117	1.48918
2.2	1.40053	1.31927	1.48679
2.3	1.3984	1.31737	1.48441
2.4	1.39627	1.31547	1.48203
2.5	1.39415	1.31358	1.47966
2.6	1.39202	1.31168	1.47728
2.7	1.38989	1.30979	1.4749
2.8	1.38777	1.3079	1.47252
2.9	1.38565	1.30601	1.47013
3	1.38352	1.30413	1.46775
3.1	1.3814	1.30225	1.46537
3.2	1.37928	1.30037	1.46298
3.3	1.37716	1.29849	1.46059
3.4	1.37504	1.29662	1.4582
3.5	1.37292	1.29475	1.45581
3.6	1.3708	1.29288	1.45341
3.7	1.36868	1.29102	1.45101
3.8	1.36656	1.28916	1.44861
3.9	1.36444	1.28731	1.4462
4	1.36233	1.28546	1.44379
4.1	1.36021	1.28361	1.44138
4.2	1.35809	1.28177	1.43896
4.3	1.35598	1.27993	1.43654
4.4	1.35386	1.2781	1.43411
4.5	1.35174	1.27627	1.43168
4.6	1.34963	1.27445	1.42924
4.7	1.34751	1.27263	1.4268
4.8	1.3454	1.27082	1.42435
4.9	1.34328	1.26901	1.4219
5	1.34117	1.26721	1.41944
5.1	1.33905	1.26541	1.41697
5.2	1.33694	1.26362	1.4145
5.3	1.33482	1.26184	1.41203
5.4	1.33271	1.26005	1.40955
5.5	1.33059	1.25828	1.40706
5.6	1.32848	1.25651	1.40457
5.7	1.32636	1.25474	1.40207
5.8	1.32425	1.25298	1.39956
5.9	1.32213	1.25123	1.39705
6	1.32002	1.24947	1.39454
6.1	1.3179	1.24773	1.39202
6.2	1.31578	1.24599	1.38949
6.3	1.31367	1.24425	1.38696
6.4	1.31155	1.24252	1.38442
6.5	1.30944	1.24079	1.38188
6.6	1.30732	1.23906	1.37934
6.7	1.3052	1.23734	1.37678
6.8	1.30308	1.23562	1.37423
6.9	1.30097	1.23391	1.37167
7	1.29885	1.2322	1.36911
7.1	1.29673	1.23049	1.36654
7.2	1.29461	1.22878	1.36397
7.3	1.29249	1.22707	1.3614
7.4	1.29037	1.22536	1.35883
7.5	1.28825	1.22366	1.35626
7.6	1.28613	1.22195	1.35368
7.7	1.28401	1.22025	1.3511
7.8	1.28189	1.21854	1.34853
7.9	1.27977	1.21683	1.34596
8	1.27765	1.21512	1.34339
8.1	1.27553	1.21341	1.34084
8.2	1.27342	1.2117	1.33829
8.3	1.27131	1.20999	1.33574
8.4	1.26921	1.20827	1.33321
8.5	1.26711	1.20655	1.3307
8.6	1.26501	1.20484	1.3282
8.7	1.26293	1.20311	1.32571
8.8	1.26085	1.20139	1.32324
8.9	1.25877	1.19966	1.3208
9	1.25671	1.19794	1.31837
9.1	1.25466	1.19621	1.31596
9.2	1.25261	1.19447	1.31358
9.3	1.25058	1.19274	1.31122
9.4	1.24855	1.191	1.30889
9.5	1.24654	1.18927	1.30658
9.6	1.24454	1.18753	1.3043
9.7	1.24256	1.18579	1.30205
9.8	1.24059	1.18405	1.29983
9.9	1.23863	1.18231	1.29763
10	1.23669	1.18057	1.29547
10.1	1.23476	1.17883	1.29335
10.2	1.23285	1.17709	1.29125
10.3	1.23096	1.17536	1.28918
10.4	1.22908	1.17363	1.28715
10.5	1.22722	1.1719	1.28516
10.6	1.22538	1.17018	1.28319
10.7	1.22356	1.16846	1.28126
10.8	1.22176	1.16675	1.27937
10.9	1.21999	1.16505	1.27751
11	1.21823	1.16336	1.27568
11.1	1.21649	1.16168	1.27389
11.2	1.21478	1.16	1.27213
11.3	1.21309	1.15835	1.27041
11.4	1.21142	1.1567	1.26872
11.5	1.20977	1.15507	1.26707
11.6	1.20815	1.15345	1.26545
11.7	1.20656	1.15186	1.26386
11.8	1.20499	1.15028	1.26231
11.9	1.20345	1.14872	1.26079
12	1.20194	1.14718	1.2593
12.1	1.20045	1.14567	1.25785
12.2	1.19899	1.14418	1.25642
12.3	1.19756	1.14272	1.25503
12.4	1.19616	1.14128	1.25367
12.5	1.19479	1.13988	1.25234
12.6	1.19344	1.1385	1.25104
12.7	1.19213	1.13716	1.24977
12.8	1.19086	1.13585	1.24852
12.9	1.18961	1.13458	1.24731
13	1.18839	1.13334	1.24613
13.1	1.18721	1.13214	1.24497
13.2	1.18607	1.13098	1.24384
13.3	1.18495	1.12986	1.24274
13.4	1.18387	1.12878	1.24166
13.5	1.18283	1.12774	1.24061
13.6	1.18182	1.12675	1.23959
13.7	1.18085	1.12581	1.23859
13.8	1.17992	1.12492	1.23761
13.9	1.17903	1.12407	1.23667
14	1.17817	1.12327	1.23574
14.1	1.17735	1.12253	1.23485
14.2	1.17657	1.12184	1.23397
14.3	1.17583	1.1212	1.23312
14.4	1.17513	1.12062	1.2323
14.5	1.17447	1.12009	1.2315
14.6	1.17386	1.11963	1.23072
14.7	1.17329	1.11922	1.22997
14.8	1.17276	1.11887	1.22924
14.9	1.17227	1.11858	1.22854
15	1.17183	1.11835	1.22786
15.1	1.17143	1.11818	1.22721
15.2	1.17107	1.11808	1.22658
15.3	1.17076	1.11803	1.22598
15.4	1.17049	1.11804	1.2254
15.5	1.17026	1.11811	1.22484
15.6	1.17006	1.11822	1.2243
15.7	1.1699	1.11838	1.22379
15.8	1.16977	1.11859	1.22328
15.9	1.16966	1.11883	1.2228
16	1.16958	1.11911	1.22233
16.1	1.16953	1.11942	1.22188
16.2	1.16949	1.11976	1.22143
16.3	1.16947	1.12012	1.221
16.4	1.16947	1.1205	1.22058
16.5	1.16949	1.12091	1.22017
16.6	1.16951	1.12132	1.21977
16.7	1.16954	1.12175	1.21937
16.8	1.16958	1.12218	1.21899
16.9	1.16963	1.12262	1.2186
17	1.16967	1.12306	1.21822
17.1	1.16972	1.12349	1.21784
17.2	1.16976	1.12392	1.21747
17.3	1.16979	1.12434	1.21709
17.4	1.16982	1.12474	1.21671
17.5	1.16984	1.12512	1.21633
17.6	1.16984	1.12549	1.21595
17.7	1.16983	1.12583	1.21555
17.8	1.1698	1.12614	1.21516
17.9	1.16975	1.12642	1.21475
18	1.16968	1.12668	1.21433
18.1	1.16958	1.12689	1.21389
18.2	1.16946	1.12707	1.21345
18.3	1.16931	1.1272	1.21298
18.4	1.16912	1.12729	1.2125
18.5	1.1689	1.12734	1.21199
18.6	1.16864	1.12734	1.21146
18.7	1.16834	1.12728	1.2109
18.8	1.168	1.12718	1.21031
18.9	1.16762	1.12702	1.20968
19	1.16719	1.1268	1.20903
19.1	1.16671	1.12653	1.20833
19.2	1.16618	1.12619	1.20759
19.3	1.1656	1.1258	1.2068
19.4	1.16496	1.12534	1.20596
19.5	1.16426	1.12483	1.20507
19.6	1.1635	1.12424	1.20413
19.7	1.16268	1.1236	1.20312
19.8	1.16179	1.12288	1.20205
19.9	1.16084	1.1221	1.20091
20	1.15982	1.12126	1.1997
20.1	1.15872	1.12034	1.19841
20.2	1.15755	1.11936	1.19704
20.3	1.15631	1.11831	1.19559
20.4	1.15498	1.11719	1.19405
20.5	1.15358	1.11601	1.19242
20.6	1.15209	1.11475	1.19069
20.7	1.15052	1.11342	1.18886
20.8	1.14886	1.11203	1.18692
20.9	1.14712	1.11056	1.18488
21	1.14528	1.10902	1.18273
21.1	1.14335	1.10742	1.18045
21.2	1.14133	1.10574	1.17806
21.3	1.13921	1.10399	1.17555
21.4	1.13699	1.10218	1.17291
21.5	1.13468	1.10029	1.17014
21.6	1.13226	1.09833	1.16723
21.7	1.12974	1.0963	1.16419
21.8	1.12711	1.0942	1.16101
21.9	1.12438	1.09203	1.15768
22	1.12154	1.08979	1.15421
22.1	1.11859	1.08748	1.15059
22.2	1.11553	1.0851	1.14682
22.3	1.11238	1.08266	1.14291
22.4	1.10912	1.08015	1.13886
22.5	1.10577	1.07759	1.13468
22.6	1.10232	1.07496	1.13038
22.7	1.09879	1.07228	1.12594
22.8	1.09516	1.06955	1.12139
22.9	1.09146	1.06676	1.11672
23	1.08767	1.06393	1.11195
23.1	1.08381	1.06105	1.10706
23.2	1.07988	1.05813	1.10208
23.3	1.07587	1.05516	1.09699
23.4	1.0718	1.05215	1.09181
23.5	1.06766	1.04911	1.08655
23.6	1.06347	1.04602	1.0812
23.7	1.05921	1.04291	1.07577
23.8	1.0549	1.03976	1.07027
23.9	1.05054	1.03657	1.0647
24	1.04613	1.03336	1.05906
24.1	1.04168	1.03012	1.05336
24.2	1.03718	1.02686	1.0476
24.3	1.03264	1.02357	1.04179
24.4	1.02807	1.02026	1.03594
24.5	1.02346	1.01692	1.03003
24.6	1.01882	1.01357	1.02409
24.7	1.01415	1.0102	1.01811
24.8	1.00946	1.00682	1.0121
24.9	1.00474	1.00341	1.00606
25	1	1	1
25.1	0.995244	0.993917	0.996574
25.2	0.990473	0.987817	0.993137
25.3	0.98569	0.981704	0.989692
25.4	0.980896	0.975581	0.986239
25.5	0.976094	0.969453	0.98278
25.6	0.971287	0.963323	0.979317
25.7	0.966477	0.957194	0.97585
25.8	0.961666	0.95107	0.972381
25.9	0.956857	0.944953	0.968912
26	0.952052	0.938847	0.965443
26.1	0.947253	0.932755	0.961976
26.2	0.942462	0.92668	0.958512
26.3	0.937681	0.920625	0.955052
26.4	0.932912	0.914593	0.951598
26.5	0.928158	0.908587	0.948151
26.6	0.923421	0.90261	0.944711
26.7	0.918701	0.896663	0.941281
26.8	0.914002	0.89075	0.937861
26.9	0.909325	0.884874	0.934452
27	0.904672	0.879036	0.931055
27.1	0.900042	0.873236	0.927671
27.2	0.895436	0.867475	0.924299
27.3	0.890854	0.861751	0.920939
27.4	0.886295	0.856066	0.917592
27.5	0.88176	0.850418	0.914256
27.6	0.877247	0.844807	0.910933
27.7	0.872758	0.839233	0.907622
27.8	0.868292	0.833696	0.904323
27.9	0.863848	0.828195	0.901036
28	0.859428	0.822731	0.897761
28.1	0.85503	0.817303	0.894498
28.2	0.850654	0.811911	0.891246
28.3	0.846301	0.806554	0.888007
28.4	0.84197	0.801232	0.884779
28.5	0.837661	0.795946	0.881563
28.6	0.833375	0.790694	0.878359
28.7	0.82911	0.785477	0.875166
28.8	0.824867	0.780295	0.871985
28.9	0.820646	0.775147	0.868816
29	0.816446	0.770032	0.865658
29.1	0.812268	0.764952	0.862511
29.2	0.808111	0.759905	0.859376
29.3	0.803976	0.754891	0.856252
29.4	0.799862	0.749911	0.85314
29.5	0.795769	0.744963	0.850039
29.6	0.791696	0.740048	0.84695
29.7	0.787645	0.735165	0.843871
29.8	0.783614	0.730314	0.840804

## Sheet: Figure 3b
Temperature	aOR	lower confidence interval	upper confidence interva
-17.2	0.530112	0.449606	0.625034
-17	0.530355	0.450419	0.624478
-16.7	0.530721	0.451641	0.623647
-16.5	0.530964	0.452456	0.623095
-15.9	0.531695	0.454904	0.62145
-15.6	0.532062	0.456131	0.620633
-15.4	0.532306	0.456949	0.62009
-15.3	0.532428	0.457358	0.61982
-15.2	0.53255	0.457767	0.61955
-15.1	0.532672	0.458177	0.61928
-15	0.532794	0.458586	0.619011
-14.9	0.532917	0.458996	0.618742
-14.8	0.533039	0.459406	0.618474
-14.6	0.533284	0.460226	0.617939
-14.5	0.533406	0.460636	0.617672
-14.3	0.533651	0.461456	0.61714
-14.2	0.533773	0.461867	0.616875
-13.9	0.534141	0.463098	0.616082
-13.8	0.534263	0.463509	0.615819
-13.4	0.534754	0.465151	0.614771
-13.3	0.534876	0.465562	0.614511
-13.2	0.534999	0.465973	0.614251
-13.1	0.535122	0.466384	0.613991
-13	0.535245	0.466795	0.613732
-12.9	0.535368	0.467206	0.613474
-12.8	0.53549	0.467616	0.613216
-12.6	0.535736	0.468438	0.612702
-12.5	0.535859	0.468849	0.612446
-12.4	0.535982	0.46926	0.612191
-12.3	0.536105	0.469671	0.611936
-12.2	0.536228	0.470082	0.611682
-12.1	0.536351	0.470492	0.611428
-12	0.536474	0.470903	0.611176
-11.9	0.536597	0.471314	0.610923
-11.8	0.53672	0.471724	0.610672
-11.7	0.536843	0.472135	0.610421
-11.6	0.536967	0.472546	0.61017
-11.5	0.53709	0.472956	0.609921
-11.4	0.537213	0.473366	0.609672
-11.3	0.537336	0.473776	0.609423
-11.2	0.53746	0.474187	0.609176
-11.1	0.537583	0.474597	0.608929
-11	0.537706	0.475007	0.608682
-10.9	0.53783	0.475416	0.608437
-10.8	0.537953	0.475826	0.608192
-10.7	0.538077	0.476235	0.607948
-10.6	0.5382	0.476645	0.607705
-10.5	0.538323	0.477054	0.607462
-10.4	0.538447	0.477463	0.60722
-10.3	0.538571	0.477872	0.606979
-10.2	0.538694	0.478281	0.606739
-10.1	0.538818	0.478689	0.606499
-10	0.538941	0.479097	0.60626
-9.9	0.539065	0.479505	0.606023
-9.8	0.539189	0.479913	0.605785
-9.7	0.539312	0.480321	0.605549
-9.6	0.539436	0.480728	0.605314
-9.5	0.53956	0.481135	0.605079
-9.4	0.539684	0.481542	0.604845
-9.3	0.539808	0.481949	0.604613
-9.2	0.539931	0.482355	0.604381
-9.1	0.540055	0.482761	0.60415
-9	0.540179	0.483166	0.603919
-8.9	0.540303	0.483572	0.60369
-8.8	0.540427	0.483977	0.603462
-8.7	0.540551	0.484381	0.603235
-8.6	0.540675	0.484785	0.603008
-8.5	0.540799	0.485189	0.602783
-8.4	0.540923	0.485593	0.602558
-8.3	0.541047	0.485996	0.602335
-8.2	0.541172	0.486399	0.602112
-8.1	0.541296	0.486801	0.601891
-8	0.54142	0.487203	0.601671
-7.9	0.541544	0.487604	0.601452
-7.8	0.541668	0.488005	0.601233
-7.7	0.541793	0.488405	0.601016
-7.6	0.541917	0.488805	0.6008
-7.5	0.542041	0.489204	0.600585
-7.4	0.542166	0.489603	0.600372
-7.3	0.54229	0.490001	0.600159
-7.2	0.542415	0.490399	0.599948
-7.1	0.542539	0.490796	0.599738
-7	0.542663	0.491192	0.599529
-6.9	0.542788	0.491588	0.599321
-6.8	0.542912	0.491983	0.599114
-6.7	0.543037	0.492377	0.598909
-6.6	0.543162	0.492771	0.598705
-6.5	0.543286	0.493164	0.598503
-6.4	0.543411	0.493556	0.598301
-6.3	0.543536	0.493948	0.598102
-6.2	0.54366	0.494339	0.597903
-6.1	0.543785	0.494729	0.597706
-6	0.54391	0.495118	0.59751
-5.9	0.544035	0.495506	0.597316
-5.8	0.544159	0.495894	0.597123
-5.7	0.544284	0.49628	0.596932
-5.6	0.544409	0.496666	0.596742
-5.5	0.544534	0.497051	0.596554
-5.4	0.544659	0.497434	0.596367
-5.3	0.544784	0.497817	0.596182
-5.2	0.544909	0.498199	0.595999
-5.1	0.545034	0.49858	0.595817
-5	0.545159	0.498959	0.595637
-4.9	0.545284	0.499338	0.595458
-4.8	0.545409	0.499716	0.595281
-4.7	0.545534	0.500092	0.595106
-4.6	0.54566	0.500467	0.594933
-4.5	0.545785	0.500841	0.594762
-4.4	0.54591	0.501214	0.594592
-4.3	0.546035	0.501585	0.594425
-4.2	0.546161	0.501955	0.594259
-4.1	0.546286	0.502324	0.594095
-4	0.546411	0.502692	0.593933
-3.9	0.546537	0.503058	0.593773
-3.8	0.546662	0.503422	0.593616
-3.7	0.546788	0.503786	0.59346
-3.6	0.546913	0.504147	0.593306
-3.5	0.547038	0.504507	0.593155
-3.4	0.547164	0.504866	0.593006
-3.3	0.547289	0.505223	0.592859
-3.2	0.547415	0.505578	0.592714
-3.1	0.547541	0.505932	0.592571
-3	0.547666	0.506284	0.592431
-2.9	0.547792	0.506634	0.592293
-2.8	0.547918	0.506983	0.592158
-2.7	0.548043	0.507329	0.592025
-2.6	0.548169	0.507674	0.591895
-2.5	0.548295	0.508016	0.591767
-2.4	0.548421	0.508357	0.591641
-2.3	0.548547	0.508696	0.591519
-2.2	0.548672	0.509033	0.591399
-2.1	0.548798	0.509367	0.591282
-2	0.548924	0.5097	0.591167
-1.9	0.54905	0.51003	0.591055
-1.8	0.549176	0.510358	0.590946
-1.7	0.549302	0.510684	0.59084
-1.6	0.549428	0.511008	0.590737
-1.5	0.549554	0.511329	0.590637
-1.4	0.54968	0.511647	0.59054
-1.3	0.549806	0.511964	0.590446
-1.2	0.549933	0.512277	0.590356
-1.1	0.550059	0.512589	0.590268
-1	0.550185	0.512897	0.590184
-0.9	0.550311	0.513203	0.590103
-0.8	0.550438	0.513506	0.590025
-0.7	0.550564	0.513807	0.589951
-0.6	0.55069	0.514104	0.58988
-0.5	0.550817	0.514399	0.589812
-0.4	0.550943	0.514691	0.589749
-0.3	0.55107	0.514981	0.589689
-0.2	0.551198	0.515268	0.589634
-0.1	0.551327	0.515553	0.589584
0	0.551458	0.515836	0.589539
0.1	0.551589	0.516117	0.589499
0.2	0.551723	0.516397	0.589465
0.3	0.551858	0.516676	0.589437
0.4	0.551996	0.516953	0.589415
0.5	0.552137	0.517229	0.5894
0.6	0.55228	0.517505	0.589391
0.7	0.552426	0.51778	0.58939
0.8	0.552575	0.518055	0.589396
0.9	0.552728	0.51833	0.589409
1	0.552885	0.518605	0.589431
1.1	0.553046	0.51888	0.58946
1.2	0.55321	0.519156	0.589498
1.3	0.55338	0.519433	0.589545
1.4	0.553554	0.519712	0.589601
1.5	0.553734	0.519991	0.589665
1.6	0.553918	0.520273	0.589739
1.7	0.554108	0.520556	0.589823
1.8	0.554304	0.520842	0.589916
1.9	0.554506	0.521131	0.590019
2	0.554714	0.521422	0.590133
2.1	0.554929	0.521716	0.590257
2.2	0.555151	0.522014	0.590391
2.3	0.55538	0.522316	0.590536
2.4	0.555616	0.522621	0.590693
2.5	0.555859	0.522932	0.59086
2.6	0.556111	0.523247	0.591039
2.7	0.55637	0.523566	0.591229
2.8	0.556638	0.523892	0.591432
2.9	0.556915	0.524223	0.591646
3	0.5572	0.52456	0.591872
3.1	0.557495	0.524903	0.59211
3.2	0.557799	0.525254	0.592361
3.3	0.558113	0.525611	0.592625
3.4	0.558437	0.525976	0.592901
3.5	0.558771	0.526349	0.59319
3.6	0.559115	0.52673	0.593492
3.7	0.559471	0.527119	0.593807
3.8	0.559837	0.527518	0.594136
3.9	0.560215	0.527926	0.594478
4	0.560604	0.528343	0.594834
4.1	0.561005	0.528771	0.595204
4.2	0.561418	0.529209	0.595588
4.3	0.561844	0.529658	0.595985
4.4	0.562282	0.530118	0.596397
4.5	0.562733	0.53059	0.596824
4.6	0.563198	0.531074	0.597265
4.7	0.563676	0.53157	0.597721
4.8	0.564168	0.53208	0.598192
4.9	0.564674	0.532602	0.598677
5	0.565195	0.533138	0.599178
5.1	0.56573	0.533689	0.599695
5.2	0.56628	0.534254	0.600226
5.3	0.566846	0.534834	0.600774
5.4	0.567427	0.535429	0.601337
5.5	0.568024	0.53604	0.601917
5.6	0.568637	0.536667	0.602512
5.7	0.569267	0.537311	0.603124
5.8	0.569914	0.537971	0.603752
5.9	0.570577	0.53865	0.604398
6	0.571259	0.539346	0.60506
6.1	0.571958	0.54006	0.605739
6.2	0.572675	0.540793	0.606436
6.3	0.57341	0.541546	0.60715
6.4	0.574165	0.542318	0.607882
6.5	0.574938	0.54311	0.608631
6.6	0.575731	0.543922	0.609399
6.7	0.576543	0.544755	0.610186
6.8	0.577376	0.54561	0.610991
6.9	0.578229	0.546486	0.611815
7	0.579102	0.547385	0.612658
7.1	0.579997	0.548306	0.61352
7.2	0.580914	0.549251	0.614402
7.3	0.581852	0.550218	0.615304
7.4	0.582812	0.55121	0.616226
7.5	0.583795	0.552226	0.617169
7.6	0.584801	0.553267	0.618133
7.7	0.58583	0.554333	0.619118
7.8	0.586883	0.555425	0.620124
7.9	0.58796	0.556542	0.621152
8	0.589062	0.557686	0.622202
8.1	0.590188	0.558857	0.623275
8.2	0.59134	0.560056	0.624371
8.3	0.592517	0.561282	0.625491
8.4	0.59372	0.562536	0.626634
8.5	0.59495	0.563819	0.627801
8.6	0.596207	0.56513	0.628993
8.7	0.597491	0.566471	0.63021
8.8	0.598803	0.567842	0.631453
8.9	0.600143	0.569242	0.632722
9	0.601512	0.570674	0.634017
9.1	0.60291	0.572135	0.63534
9.2	0.604338	0.573628	0.636691
9.3	0.605795	0.575153	0.63807
9.4	0.607283	0.576709	0.639479
9.5	0.608803	0.578298	0.640917
9.6	0.610353	0.579918	0.642385
9.7	0.611936	0.581572	0.643885
9.8	0.613551	0.583258	0.645417
9.9	0.615199	0.584978	0.646982
10	0.616881	0.586731	0.64858
10.1	0.618596	0.588517	0.650212
10.2	0.620345	0.590336	0.651879
10.3	0.622126	0.592186	0.65358
10.4	0.623939	0.594066	0.655315
10.5	0.625783	0.595974	0.657082
10.6	0.627656	0.597909	0.658883
10.7	0.629559	0.59987	0.660717
10.8	0.63149	0.601856	0.662583
10.9	0.633448	0.603864	0.66448
11	0.635433	0.605895	0.66641
11.1	0.637443	0.607947	0.66837
11.2	0.639478	0.610017	0.670361
11.3	0.641537	0.612106	0.672383
11.4	0.643619	0.614212	0.674433
11.5	0.645723	0.616334	0.676513
11.6	0.647848	0.618469	0.678621
11.7	0.649992	0.620618	0.680757
11.8	0.652157	0.62278	0.682919
11.9	0.654339	0.624952	0.685108
12	0.656538	0.627133	0.687322
12.1	0.658754	0.629324	0.68956
12.2	0.660984	0.631522	0.691821
12.3	0.663229	0.633727	0.694104
12.4	0.665486	0.635937	0.696409
12.5	0.667756	0.638152	0.698733
12.6	0.670037	0.640371	0.701076
12.7	0.672327	0.642593	0.703436
12.8	0.674626	0.644817	0.705812
12.9	0.676932	0.647042	0.708203
13	0.679245	0.649268	0.710607
13.1	0.681563	0.651493	0.713021
13.2	0.683885	0.653717	0.715446
13.3	0.68621	0.65594	0.717878
13.4	0.688537	0.65816	0.720317
13.5	0.690864	0.660377	0.72276
13.6	0.693191	0.66259	0.725205
13.7	0.695515	0.664798	0.727651
13.8	0.697836	0.667002	0.730095
13.9	0.700152	0.6692	0.732536
14	0.702463	0.671392	0.734971
14.1	0.704766	0.673577	0.737399
14.2	0.707061	0.675755	0.739816
14.3	0.709345	0.677925	0.742222
14.4	0.711619	0.680086	0.744613
14.5	0.713879	0.682238	0.746989
14.6	0.716126	0.68438	0.749345
14.7	0.718357	0.686511	0.75168
14.8	0.720571	0.688632	0.753993
14.9	0.722767	0.69074	0.756279
15	0.724943	0.692836	0.758539
15.1	0.727098	0.694919	0.760768
15.2	0.72923	0.696987	0.762965
15.3	0.731338	0.699041	0.765128
15.4	0.73342	0.701078	0.767254
15.5	0.735475	0.703099	0.769341
15.6	0.737501	0.705103	0.771388
15.7	0.739496	0.707087	0.773391
15.8	0.74146	0.709052	0.77535
15.9	0.743391	0.710995	0.777262
16	0.745286	0.712916	0.779125
16.1	0.747144	0.714814	0.780937
16.2	0.748965	0.716686	0.782698
16.3	0.750746	0.718532	0.784405
16.4	0.75249	0.720352	0.786062
16.5	0.754197	0.722147	0.78767
16.6	0.755871	0.723918	0.789235
16.7	0.757513	0.725666	0.790758
16.8	0.759126	0.727392	0.792244
16.9	0.76071	0.729097	0.793695
17	0.762269	0.730781	0.795115
17.1	0.763805	0.732445	0.796508
17.2	0.76532	0.734091	0.797877
17.3	0.766815	0.735719	0.799225
17.4	0.768293	0.737331	0.800556
17.5	0.769757	0.738926	0.801874
17.6	0.771208	0.740507	0.803182
17.7	0.772649	0.742074	0.804484
17.8	0.774082	0.743629	0.805782
17.9	0.775509	0.745173	0.807081
18	0.776933	0.746707	0.808383
18.1	0.778356	0.748233	0.809691
18.2	0.77978	0.749752	0.81101
18.3	0.781207	0.751267	0.812341
18.4	0.78264	0.752778	0.813688
18.5	0.784082	0.754288	0.815053
18.6	0.785534	0.755799	0.816439
18.7	0.787	0.757314	0.817849
18.8	0.788481	0.758834	0.819285
18.9	0.78998	0.760363	0.820749
19	0.791499	0.761903	0.822244
19.1	0.793041	0.763457	0.823772
19.2	0.794609	0.765028	0.825334
19.3	0.796205	0.766619	0.826932
19.4	0.797831	0.768234	0.828568
19.5	0.79949	0.769876	0.830244
19.6	0.801186	0.771549	0.831961
19.7	0.802919	0.773256	0.83372
19.8	0.804694	0.775002	0.835523
19.9	0.806512	0.77679	0.837371
20	0.808376	0.778625	0.839264
20.1	0.81029	0.78051	0.841205
20.2	0.812255	0.782452	0.843194
20.3	0.814275	0.784452	0.845232
20.4	0.816353	0.786518	0.847321
20.5	0.818491	0.788652	0.84946
20.6	0.820693	0.79086	0.851651
20.7	0.82296	0.793147	0.853895
20.8	0.825297	0.795517	0.856193
20.9	0.827707	0.797976	0.858545
21	0.830191	0.800529	0.860952
21.1	0.832754	0.803181	0.863416
21.2	0.835399	0.805938	0.865938
21.3	0.838129	0.808804	0.868517
21.4	0.840947	0.811786	0.871156
21.5	0.843857	0.814889	0.873855
21.6	0.846862	0.818118	0.876615
21.7	0.849964	0.821479	0.879437
21.8	0.853164	0.824972	0.88232
21.9	0.856461	0.828597	0.885262
22	0.859852	0.832351	0.888262
22.1	0.863338	0.836236	0.891319
22.2	0.866917	0.84025	0.894431
22.3	0.870588	0.844392	0.897597
22.4	0.87435	0.848661	0.900817
22.5	0.878201	0.853056	0.904088
22.6	0.882141	0.857576	0.90741
22.7	0.886169	0.86222	0.910783
22.8	0.890283	0.866987	0.914204
22.9	0.894482	0.871876	0.917673
23	0.898765	0.876886	0.921189
23.1	0.90313	0.882014	0.924752
23.2	0.907578	0.887261	0.928359
23.3	0.912105	0.892624	0.932011
23.4	0.916711	0.898102	0.935706
23.5	0.921396	0.903694	0.939444
23.6	0.926156	0.909398	0.943223
23.7	0.930992	0.915212	0.947043
23.8	0.935901	0.921135	0.950903
23.9	0.940882	0.927165	0.954802
24	0.945934	0.933301	0.958739
24.1	0.951056	0.93954	0.962713
24.2	0.956245	0.94588	0.966723
24.3	0.9615	0.95232	0.970768
24.4	0.96682	0.958857	0.974848
24.5	0.972203	0.96549	0.978962
24.6	0.977647	0.972216	0.983108
24.7	0.98315	0.979032	0.987286
24.8	0.988711	0.985936	0.991494
24.9	0.994329	0.992927	0.995733
25	1	1	1
25.1	1.00572	1.00429	1.00715
25.2	1.0115	1.00862	1.01439
25.3	1.01732	1.01296	1.02169
25.4	1.02319	1.01734	1.02907
25.5	1.0291	1.02173	1.03652
25.6	1.03505	1.02615	1.04403
25.7	1.04105	1.03059	1.05161
25.8	1.04708	1.03505	1.05924
25.9	1.05314	1.03953	1.06693
26	1.05924	1.04403	1.07468
26.1	1.06538	1.04855	1.08248
26.2	1.07155	1.05309	1.09034
26.3	1.07776	1.05765	1.09825
26.4	1.084	1.06222	1.10623
26.5	1.09028	1.06682	1.11426
26.6	1.0966	1.07144	1.12235
26.7	1.10295	1.07608	1.1305
26.8	1.10934	1.08073	1.1387
26.9	1.11577	1.08541	1.14697
27	1.12223	1.09011	1.1553
27.1	1.12873	1.09483	1.16369
27.2	1.13527	1.09957	1.17214
27.3	1.14185	1.10433	1.18065
27.4	1.14846	1.10911	1.18922
27.5	1.15512	1.11391	1.19785
27.6	1.16181	1.11873	1.20655
27.7	1.16854	1.12357	1.21531
27.8	1.17531	1.12843	1.22413
27.9	1.18212	1.13332	1.23302
28	1.18896	1.13822	1.24197
28.1	1.19585	1.14315	1.25099
28.2	1.20278	1.1481	1.26007
28.3	1.20975	1.15307	1.26922
28.4	1.21676	1.15806	1.27843
28.5	1.22381	1.16307	1.28771
28.6	1.2309	1.1681	1.29706
28.7	1.23803	1.17316	1.30648
28.8	1.2452	1.17824	1.31597
28.9	1.25241	1.18334	1.32552
29	1.25967	1.18846	1.33514
29.1	1.26696	1.1936	1.34484
29.2	1.2743	1.19877	1.3546
29.3	1.28169	1.20396	1.36443
29.4	1.28911	1.20917	1.37434
29.5	1.29658	1.2144	1.38432

## Sheet: Figure 3c
Temperature	aOR	lower confidence interval	upper confidence interva
-25	1.01583	0.864489	1.19366
-24.9	1.0153	0.86455	1.19233
-24.4	1.01264	0.864853	1.18568
-22.7	1.00365	0.865841	1.1634
-22.3	1.00155	0.866063	1.15824
-21.8	0.99893	0.866335	1.15182
-21.5	0.99736	0.866495	1.14799
-21.4	0.996837	0.866548	1.14672
-21	0.994749	0.866756	1.14164
-20.5	0.992145	0.867009	1.13534
-20.3	0.991105	0.867108	1.13283
-20.2	0.990585	0.867157	1.13158
-20.1	0.990066	0.867205	1.13033
-20	0.989547	0.867254	1.12909
-19.9	0.989029	0.867301	1.12784
-19.8	0.98851	0.867349	1.1266
-19.7	0.987992	0.867396	1.12535
-19.6	0.987474	0.867443	1.12411
-19.5	0.986957	0.867489	1.12288
-19.4	0.986439	0.867535	1.12164
-19.3	0.985922	0.867581	1.12041
-19.2	0.985406	0.867626	1.11917
-19.1	0.984889	0.867671	1.11794
-19	0.984373	0.867715	1.11671
-18.9	0.983857	0.86776	1.11549
-18.8	0.983341	0.867803	1.11426
-18.7	0.982826	0.867846	1.11304
-18.6	0.982311	0.867889	1.11182
-18.5	0.981796	0.867931	1.1106
-18.4	0.981281	0.867973	1.10938
-18.3	0.980767	0.868015	1.10817
-18.2	0.980253	0.868056	1.10695
-18.1	0.979739	0.868096	1.10574
-18	0.979226	0.868137	1.10453
-17.9	0.978712	0.868176	1.10332
-17.8	0.978199	0.868215	1.10212
-17.7	0.977687	0.868254	1.10091
-17.6	0.977174	0.868292	1.09971
-17.5	0.976662	0.86833	1.09851
-17.4	0.97615	0.868367	1.09731
-17.2	0.975127	0.86844	1.09492
-17.1	0.974616	0.868476	1.09373
-17	0.974105	0.868511	1.09254
-16.9	0.973595	0.868545	1.09135
-16.8	0.973084	0.868579	1.09016
-16.7	0.972574	0.868613	1.08898
-16.6	0.972065	0.868646	1.0878
-16.5	0.971555	0.868678	1.08662
-16.4	0.971046	0.86871	1.08544
-16.3	0.970537	0.868741	1.08426
-16.2	0.970028	0.868771	1.08309
-16.1	0.96952	0.868801	1.08191
-16	0.969012	0.86883	1.08074
-15.9	0.968504	0.868859	1.07958
-15.8	0.967996	0.868887	1.07841
-15.7	0.967489	0.868914	1.07725
-15.6	0.966982	0.868941	1.07608
-15.5	0.966475	0.868967	1.07492
-15.4	0.965968	0.868992	1.07377
-15.3	0.965462	0.869017	1.07261
-15.2	0.964956	0.869041	1.07146
-15.1	0.96445	0.869064	1.07031
-15	0.963945	0.869087	1.06916
-14.9	0.96344	0.869108	1.06801
-14.8	0.962935	0.869129	1.06686
-14.7	0.96243	0.86915	1.06572
-14.6	0.961925	0.869169	1.06458
-14.5	0.961421	0.869188	1.06344
-14.4	0.960917	0.869206	1.06231
-14.3	0.960414	0.869223	1.06117
-14.2	0.95991	0.869239	1.06004
-14.1	0.959407	0.869254	1.05891
-13.9	0.958402	0.869282	1.05666
-13.8	0.957899	0.869295	1.05553
-13.7	0.957397	0.869307	1.05441
-13.6	0.956896	0.869318	1.0533
-13.5	0.956394	0.869328	1.05218
-13.4	0.955893	0.869337	1.05107
-13.3	0.955392	0.869345	1.04996
-13.2	0.954891	0.869352	1.04885
-13.1	0.95439	0.869358	1.04774
-13	0.95389	0.869363	1.04664
-12.9	0.95339	0.869367	1.04553
-12.8	0.952891	0.869371	1.04443
-12.7	0.952391	0.869372	1.04334
-12.6	0.951892	0.869373	1.04224
-12.5	0.951393	0.869373	1.04115
-12.4	0.950894	0.869372	1.04006
-12.3	0.950396	0.869369	1.03897
-12.2	0.949898	0.869366	1.03789
-12.1	0.9494	0.869361	1.03681
-12	0.948902	0.869355	1.03573
-11.9	0.948405	0.869348	1.03465
-11.8	0.947908	0.869339	1.03358
-11.7	0.947411	0.869329	1.03251
-11.6	0.946915	0.869318	1.03144
-11.5	0.946418	0.869306	1.03037
-11.4	0.945922	0.869292	1.02931
-11.3	0.945426	0.869277	1.02825
-11.2	0.944931	0.86926	1.02719
-11.1	0.944436	0.869242	1.02613
-11	0.943941	0.869223	1.02508
-10.9	0.943446	0.869202	1.02403
-10.8	0.942951	0.86918	1.02298
-10.7	0.942457	0.869156	1.02194
-10.6	0.941963	0.869131	1.0209
-10.5	0.941469	0.869104	1.01986
-10.4	0.940976	0.869075	1.01883
-10.3	0.940483	0.869045	1.01779
-10.2	0.93999	0.869013	1.01676
-10.1	0.939497	0.868979	1.01574
-10	0.939005	0.868944	1.01471
-9.9	0.938513	0.868907	1.01369
-9.8	0.938021	0.868868	1.01268
-9.7	0.937529	0.868827	1.01166
-9.6	0.937038	0.868785	1.01065
-9.5	0.936547	0.86874	1.00964
-9.4	0.936056	0.868694	1.00864
-9.3	0.935565	0.868646	1.00764
-9.2	0.935075	0.868595	1.00664
-9.1	0.934585	0.868543	1.00565
-9	0.934095	0.868488	1.00466
-8.9	0.933605	0.868432	1.00367
-8.8	0.933116	0.868373	1.00269
-8.7	0.932627	0.868312	1.00171
-8.6	0.932138	0.868248	1.00073
-8.5	0.931649	0.868183	0.999755
-8.4	0.931161	0.868115	0.998786
-8.3	0.930673	0.868045	0.99782
-8.2	0.930185	0.867972	0.996858
-8.1	0.929698	0.867897	0.995899
-8	0.92921	0.867819	0.994945
-7.9	0.928723	0.867739	0.993994
-7.8	0.928237	0.867656	0.993047
-7.7	0.92775	0.86757	0.992104
-7.6	0.927264	0.867482	0.991165
-7.5	0.926778	0.867391	0.99023
-7.4	0.926292	0.867297	0.9893
-7.3	0.925806	0.8672	0.988373
-7.2	0.925321	0.867101	0.987451
-7.1	0.924836	0.866998	0.986533
-7	0.924352	0.866893	0.985619
-6.9	0.923867	0.866784	0.98471
-6.8	0.923383	0.866672	0.983805
-6.7	0.922899	0.866557	0.982904
-6.6	0.922415	0.866438	0.982008
-6.5	0.921932	0.866317	0.981117
-6.4	0.921448	0.866191	0.98023
-6.3	0.920965	0.866063	0.979348
-6.2	0.920483	0.865931	0.978471
-6.1	0.92	0.865795	0.977599
-6	0.919518	0.865656	0.976732
-5.9	0.919036	0.865513	0.975869
-5.8	0.918554	0.865366	0.975012
-5.7	0.918073	0.865215	0.97416
-5.6	0.917592	0.865061	0.973313
-5.5	0.917111	0.864902	0.972471
-5.4	0.91663	0.86474	0.971634
-5.3	0.91615	0.864573	0.970803
-5.2	0.91567	0.864403	0.969977
-5.1	0.91519	0.864227	0.969157
-5	0.91471	0.864048	0.968342
-4.9	0.914231	0.863864	0.967533
-4.8	0.913751	0.863676	0.96673
-4.7	0.913272	0.863483	0.965932
-4.6	0.912794	0.863286	0.965141
-4.5	0.912316	0.863084	0.964355
-4.4	0.911838	0.862878	0.963576
-4.3	0.911361	0.862668	0.962804
-4.2	0.910885	0.862453	0.962038
-4.1	0.91041	0.862233	0.961279
-4	0.909936	0.86201	0.960527
-3.9	0.909463	0.861782	0.959782
-3.8	0.908991	0.86155	0.959045
-3.7	0.90852	0.861313	0.958315
-3.6	0.908051	0.861073	0.957593
-3.5	0.907584	0.860829	0.956878
-3.4	0.907118	0.86058	0.956172
-3.3	0.906653	0.860328	0.955473
-3.2	0.906191	0.860072	0.954782
-3.1	0.90573	0.859813	0.9541
-3	0.905272	0.85955	0.953426
-2.9	0.904815	0.859283	0.95276
-2.8	0.904361	0.859013	0.952103
-2.7	0.903909	0.85874	0.951455
-2.6	0.90346	0.858464	0.950815
-2.5	0.903013	0.858185	0.950184
-2.4	0.902569	0.857902	0.949561
-2.3	0.902128	0.857618	0.948948
-2.2	0.901689	0.857331	0.948343
-2.1	0.901253	0.857041	0.947747
-2	0.900821	0.856749	0.94716
-1.9	0.900391	0.856455	0.946582
-1.8	0.899965	0.856159	0.946012
-1.7	0.899542	0.855862	0.945452
-1.6	0.899123	0.855563	0.944901
-1.5	0.898707	0.855263	0.944359
-1.4	0.898295	0.854961	0.943825
-1.3	0.897887	0.854659	0.943301
-1.2	0.897482	0.854356	0.942785
-1.1	0.897082	0.854053	0.942279
-1	0.896685	0.853749	0.941781
-0.9	0.896293	0.853445	0.941292
-0.8	0.895905	0.853141	0.940812
-0.7	0.895521	0.852838	0.94034
-0.6	0.895142	0.852535	0.939877
-0.5	0.894767	0.852233	0.939423
-0.4	0.894397	0.851933	0.938977
-0.3	0.894031	0.851633	0.93854
-0.2	0.893671	0.851336	0.938111
-0.1	0.893315	0.85104	0.937691
0	0.892965	0.850746	0.937279
0.1	0.892619	0.850454	0.936875
0.2	0.892279	0.850166	0.936479
0.3	0.891945	0.84988	0.936092
0.4	0.891615	0.849597	0.935712
0.5	0.891291	0.849317	0.93534
0.6	0.890973	0.849041	0.934976
0.7	0.890661	0.848769	0.93462
0.8	0.890354	0.848501	0.934272
0.9	0.890054	0.848238	0.933931
1	0.889759	0.847979	0.933597
1.1	0.88947	0.847725	0.933271
1.2	0.889188	0.847476	0.932953
1.3	0.888912	0.847233	0.932641
1.4	0.888642	0.846996	0.932337
1.5	0.888379	0.846764	0.93204
1.6	0.888123	0.846539	0.93175
1.7	0.887873	0.84632	0.931466
1.8	0.88763	0.846108	0.93119
1.9	0.887394	0.845903	0.930921
2	0.887165	0.845705	0.930658
2.1	0.886944	0.845515	0.930402
2.2	0.886729	0.845333	0.930152
2.3	0.886521	0.845158	0.929909
2.4	0.886321	0.844992	0.929673
2.5	0.886129	0.844834	0.929443
2.6	0.885944	0.844685	0.929219
2.7	0.885767	0.844544	0.929002
2.8	0.885598	0.844413	0.928791
2.9	0.885436	0.844291	0.928586
3	0.885283	0.844179	0.928387
3.1	0.885137	0.844077	0.928195
3.2	0.885	0.843985	0.928009
3.3	0.884871	0.843903	0.927828
3.4	0.884751	0.843831	0.927654
3.5	0.884639	0.84377	0.927487
3.6	0.884535	0.84372	0.927325
3.7	0.88444	0.843681	0.927169
3.8	0.884354	0.843653	0.92702
3.9	0.884277	0.843636	0.926876
4	0.884209	0.843631	0.926739
4.1	0.88415	0.843638	0.926608
4.2	0.884101	0.843656	0.926484
4.3	0.88406	0.843687	0.926365
4.4	0.884029	0.84373	0.926253
4.5	0.884007	0.843785	0.926148
4.6	0.883996	0.843852	0.926048
4.7	0.883993	0.843932	0.925956
4.8	0.884001	0.844025	0.92587
4.9	0.884018	0.844131	0.925791
5	0.884046	0.844249	0.925719
5.1	0.884083	0.84438	0.925654
5.2	0.884131	0.844525	0.925596
5.3	0.88419	0.844682	0.925545
5.4	0.884258	0.844852	0.925502
5.5	0.884337	0.845036	0.925466
5.6	0.884427	0.845233	0.925439
5.7	0.884528	0.845443	0.925419
5.8	0.884639	0.845667	0.925408
5.9	0.884762	0.845903	0.925405
6	0.884895	0.846153	0.925411
6.1	0.88504	0.846416	0.925426
6.2	0.885196	0.846692	0.925451
6.3	0.885363	0.846981	0.925485
6.4	0.885542	0.847283	0.925529
6.5	0.885733	0.847598	0.925583
6.6	0.885935	0.847925	0.925649
6.7	0.886149	0.848265	0.925725
6.8	0.886375	0.848617	0.925813
6.9	0.886613	0.848981	0.925913
7	0.886864	0.849357	0.926026
7.1	0.887126	0.849745	0.926152
7.2	0.887401	0.850144	0.926291
7.3	0.887688	0.850553	0.926444
7.4	0.887986	0.850972	0.926611
7.5	0.888297	0.851399	0.926793
7.6	0.888618	0.851835	0.92699
7.7	0.888952	0.852279	0.927202
7.8	0.889296	0.85273	0.92743
7.9	0.889652	0.853187	0.927675
8	0.890018	0.85365	0.927936
8.1	0.890396	0.854119	0.928213
8.2	0.890783	0.854592	0.928508
8.3	0.891182	0.855069	0.92882
8.4	0.891591	0.855549	0.92915
8.5	0.892009	0.856033	0.929498
8.6	0.892438	0.85652	0.929864
8.7	0.892877	0.857008	0.930248
8.8	0.893326	0.857498	0.930651
8.9	0.893784	0.857989	0.931072
9	0.894252	0.858482	0.931512
9.1	0.894728	0.858974	0.931971
9.2	0.895214	0.859467	0.932448
9.3	0.89571	0.85996	0.932945
9.4	0.896213	0.860453	0.93346
9.5	0.896726	0.860946	0.933993
9.6	0.897247	0.861437	0.934545
9.7	0.897776	0.861929	0.935115
9.8	0.898314	0.862419	0.935703
9.9	0.89886	0.862908	0.936309
10	0.899413	0.863397	0.936932
10.1	0.899975	0.863885	0.937572
10.2	0.900544	0.864372	0.938229
10.3	0.90112	0.864858	0.938903
10.4	0.901704	0.865345	0.939592
10.5	0.902295	0.86583	0.940296
10.6	0.902893	0.866316	0.941015
10.7	0.903498	0.866802	0.941748
10.8	0.90411	0.867288	0.942495
10.9	0.904728	0.867775	0.943255
11	0.905352	0.868262	0.944027
11.1	0.905983	0.868751	0.944811
11.2	0.90662	0.869242	0.945605
11.3	0.907263	0.869735	0.94641
11.4	0.907911	0.87023	0.947224
11.5	0.908566	0.870729	0.948047
11.6	0.909225	0.87123	0.948878
11.7	0.90989	0.871735	0.949715
11.8	0.910561	0.872245	0.950559
11.9	0.911236	0.872759	0.951409
12	0.911916	0.873278	0.952263
12.1	0.9126	0.873803	0.953121
12.2	0.91329	0.874334	0.953981
12.3	0.913983	0.874871	0.954844
12.4	0.914681	0.875415	0.955708
12.5	0.915383	0.875967	0.956572
12.6	0.916089	0.876527	0.957435
12.7	0.916798	0.877096	0.958297
12.8	0.917511	0.877673	0.959157
12.9	0.918227	0.87826	0.960013
13	0.918947	0.878857	0.960865
13.1	0.91967	0.879465	0.961713
13.2	0.920395	0.880083	0.962554
13.3	0.921124	0.880713	0.963389
13.4	0.921855	0.881355	0.964216
13.5	0.922588	0.882009	0.965035
13.6	0.923324	0.882675	0.965844
13.7	0.924062	0.883355	0.966644
13.8	0.924801	0.884049	0.967432
13.9	0.925543	0.884756	0.968209
14	0.926286	0.885478	0.968973
14.1	0.92703	0.886215	0.969724
14.2	0.927776	0.886968	0.970461
14.3	0.928523	0.887735	0.971184
14.4	0.92927	0.888519	0.97189
14.5	0.930019	0.889319	0.972581
14.6	0.930768	0.890136	0.973254
14.7	0.931517	0.890969	0.97391
14.8	0.932267	0.89182	0.974548
14.9	0.933016	0.892688	0.975166
15	0.933766	0.893574	0.975765
15.1	0.934515	0.894478	0.976345
15.2	0.935264	0.8954	0.976903
15.3	0.936013	0.896339	0.977442
15.4	0.93676	0.897295	0.977962
15.5	0.937508	0.898267	0.978463
15.6	0.938254	0.899254	0.978946
15.7	0.939	0.900256	0.979412
15.8	0.939745	0.901272	0.979862
15.9	0.94049	0.9023	0.980296
16	0.941234	0.903341	0.980716
16.1	0.941977	0.904394	0.981122
16.2	0.942719	0.905457	0.981514
16.3	0.94346	0.906529	0.981895
16.4	0.9442	0.907611	0.982265
16.5	0.944939	0.908701	0.982624
16.6	0.945678	0.909797	0.982973
16.7	0.946415	0.9109	0.983314
16.8	0.947151	0.912009	0.983648
16.9	0.947886	0.913121	0.983974
17	0.94862	0.914237	0.984295
17.1	0.949352	0.915356	0.984611
17.2	0.950083	0.916476	0.984923
17.3	0.950813	0.917597	0.985232
17.4	0.951542	0.918718	0.985539
17.5	0.952269	0.919838	0.985844
17.6	0.952995	0.920955	0.986149
17.7	0.953719	0.92207	0.986455
17.8	0.954442	0.923181	0.986762
17.9	0.955163	0.924287	0.987071
18	0.955883	0.925388	0.987383
18.1	0.956601	0.926482	0.987699
18.2	0.957317	0.927569	0.98802
18.3	0.958032	0.928648	0.988345
18.4	0.958745	0.929719	0.988676
18.5	0.959456	0.930781	0.989014
18.6	0.960165	0.931832	0.989358
18.7	0.960872	0.932874	0.98971
18.8	0.961577	0.933905	0.99007
18.9	0.962281	0.934924	0.990438
19	0.962982	0.935932	0.990813
19.1	0.963681	0.936928	0.991198
19.2	0.964378	0.937912	0.991591
19.3	0.965073	0.938885	0.991992
19.4	0.965766	0.939845	0.992402
19.5	0.966456	0.940793	0.992819
19.6	0.967144	0.94173	0.993245
19.7	0.96783	0.942655	0.993678
19.8	0.968514	0.943569	0.994118
19.9	0.969195	0.944472	0.994565
20	0.969873	0.945366	0.995016
20.1	0.970549	0.94625	0.995473
20.2	0.971223	0.947125	0.995933
20.3	0.971894	0.947993	0.996397
20.4	0.972562	0.948854	0.996862
20.5	0.973228	0.94971	0.997328
20.6	0.973891	0.95056	0.997794
20.7	0.974551	0.951407	0.998257
20.8	0.975208	0.952251	0.998718
20.9	0.975862	0.953094	0.999174
21	0.976514	0.953937	0.999624
21.1	0.977162	0.954782	1.00007
21.2	0.977808	0.955629	1.0005
21.3	0.97845	0.95648	1.00092
21.4	0.979089	0.957337	1.00134
21.5	0.979726	0.9582	1.00173
21.6	0.980359	0.959072	1.00212
21.7	0.980988	0.959954	1.00248
21.8	0.981615	0.960847	1.00283
21.9	0.982238	0.961753	1.00316
22	0.982858	0.962673	1.00347
22.1	0.983474	0.963608	1.00375
22.2	0.984087	0.964561	1.00401
22.3	0.984697	0.965532	1.00424
22.4	0.985303	0.966523	1.00445
22.5	0.985905	0.967535	1.00462
22.6	0.986504	0.968569	1.00477
22.7	0.987099	0.969625	1.00489
22.8	0.987691	0.970704	1.00498
22.9	0.98828	0.971805	1.00503
23	0.988865	0.972928	1.00506
23.1	0.989447	0.974075	1.00506
23.2	0.990026	0.975244	1.00503
23.3	0.990602	0.976436	1.00497
23.4	0.991175	0.977651	1.00489
23.5	0.991746	0.978888	1.00477
23.6	0.992313	0.980147	1.00463
23.7	0.992878	0.981429	1.00446
23.8	0.993439	0.982733	1.00426
23.9	0.993999	0.984059	1.00404
24	0.994556	0.985407	1.00379
24.1	0.99511	0.986776	1.00351
24.2	0.995662	0.988165	1.00322
24.3	0.996211	0.989576	1.00289
24.4	0.996759	0.991007	1.00254
24.5	0.997304	0.992458	1.00217
24.6	0.997847	0.993929	1.00178
24.7	0.998388	0.995419	1.00137
24.8	0.998927	0.996927	1.00093
24.9	0.999465	0.998455	1.00048
25	1	1	1
25.1	1.00053	0.999506	1.00156
25.2	1.00107	0.998993	1.00314
25.3	1.0016	0.998463	1.00474
25.4	1.00213	0.997915	1.00635
25.5	1.00265	0.997352	1.00798
25.6	1.00318	0.996774	1.00963
25.7	1.0037	0.99618	1.01128
25.8	1.00423	0.995573	1.01296
25.9	1.00475	0.994953	1.01464
26	1.00527	0.99432	1.01634
26.1	1.00579	0.993676	1.01806
26.2	1.00631	0.99302	1.01978
26.3	1.00683	0.992355	1.02152
26.4	1.00735	0.99168	1.02327
26.5	1.00787	0.990996	1.02502
26.6	1.00838	0.990305	1.02679
26.7	1.0089	0.989606	1.02857
26.8	1.00942	0.988901	1.03035
26.9	1.00993	0.988191	1.03215
27	1.01045	0.987476	1.03395
27.1	1.01096	0.986757	1.03576
27.2	1.01148	0.986034	1.03757
27.3	1.01199	0.985309	1.0394
27.4	1.01251	0.984582	1.04122
27.5	1.01302	0.983854	1.04305
27.6	1.01354	0.983126	1.04489
27.7	1.01405	0.982398	1.04672
27.8	1.01457	0.98167	1.04857
27.9	1.01508	0.980944	1.05041
28	1.0156	0.980217	1.05226
28.1	1.01612	0.979492	1.05411
28.2	1.01663	0.978766	1.05596
28.3	1.01715	0.978042	1.05782
28.4	1.01767	0.977317	1.05968
28.5	1.01818	0.976594	1.06155
28.6	1.0187	0.97587	1.06341
28.7	1.01922	0.975148	1.06528
28.8	1.01974	0.974426	1.06716
28.9	1.02026	0.973704	1.06903
29	1.02078	0.972983	1.07092
29.1	1.02129	0.972262	1.0728
29.2	1.02181	0.971542	1.07469
29.3	1.02233	0.970823	1.07658
29.4	1.02285	0.970104	1.07847
29.5	1.02337	0.969385	1.08037
29.6	1.02389	0.968667	1.08227
29.7	1.02441	0.96795	1.08417
29.8	1.02494	0.967233	1.08608
29.9	1.02546	0.966516	1.08799
30	1.02598	0.9658	1.0899
30.1	1.0265	0.965085	1.09182
30.3	1.02754	0.963656	1.09567
30.4	1.02807	0.962942	1.0976
30.5	1.02859	0.962229	1.09953
30.6	1.02911	0.961516	1.10146
30.7	1.02964	0.960804	1.1034
30.9	1.03068	0.959381	1.10728
31.5	1.03383	0.955125	1.11902
32.2	1.03752	0.950184	1.13288

## Sheet: Figure 3d
Temperature	aOR	lower confidence interval	upper confidence interva
-22.7	0.674616	0.577262	0.788389
-22.5	0.67425	0.577621	0.787044
-21.8	0.67297	0.578873	0.782362
-21.4	0.672239	0.579587	0.779704
-20.9	0.671328	0.580475	0.776399
-20.8	0.671145	0.580653	0.775741
-20.5	0.670599	0.581184	0.77377
-20.3	0.670235	0.581538	0.772461
-20.1	0.669871	0.58189	0.771154
-20	0.669689	0.582067	0.770502
-19.9	0.669507	0.582243	0.769851
-19.8	0.669326	0.582419	0.769201
-19.6	0.668962	0.58277	0.767903
-19.5	0.668781	0.582945	0.767255
-19.4	0.668599	0.583121	0.766608
-19.3	0.668418	0.583296	0.765962
-19.2	0.668236	0.583471	0.765317
-19	0.667874	0.58382	0.764029
-18.8	0.667511	0.584168	0.762744
-18.7	0.66733	0.584342	0.762103
-18.6	0.667149	0.584516	0.761463
-18.5	0.666968	0.58469	0.760824
-18.3	0.666606	0.585036	0.759548
-18.1	0.666244	0.585382	0.758275
-18	0.666063	0.585555	0.75764
-17.9	0.665882	0.585727	0.757006
-17.8	0.665701	0.585899	0.756373
-17.7	0.665521	0.586071	0.755741
-17.6	0.66534	0.586242	0.755109
-17.5	0.665159	0.586414	0.754479
-17.4	0.664979	0.586585	0.753849
-17.3	0.664798	0.586756	0.753221
-17.1	0.664437	0.587097	0.751966
-17	0.664257	0.587267	0.75134
-16.9	0.664077	0.587437	0.750715
-16.8	0.663896	0.587607	0.750091
-16.7	0.663716	0.587776	0.749468
-16.6	0.663536	0.587945	0.748846
-16.5	0.663356	0.588114	0.748224
-16.4	0.663176	0.588282	0.747604
-16.3	0.662996	0.588451	0.746984
-16.2	0.662816	0.588619	0.746366
-16.1	0.662636	0.588786	0.745748
-16	0.662456	0.588954	0.745132
-15.9	0.662276	0.589121	0.744516
-15.8	0.662097	0.589287	0.743902
-15.7	0.661917	0.589454	0.743288
-15.6	0.661737	0.58962	0.742675
-15.5	0.661557	0.589786	0.742063
-15.4	0.661378	0.589951	0.741453
-15.3	0.661198	0.590116	0.740843
-15.2	0.661019	0.590281	0.740234
-15.1	0.660839	0.590445	0.739627
-15	0.66066	0.590609	0.73902
-14.9	0.660481	0.590773	0.738414
-14.8	0.660301	0.590936	0.737809
-14.7	0.660122	0.591099	0.737206
-14.6	0.659943	0.591261	0.736603
-14.5	0.659764	0.591423	0.736002
-14.4	0.659585	0.591585	0.735401
-14.3	0.659406	0.591746	0.734802
-14.2	0.659227	0.591907	0.734203
-14.1	0.659048	0.592067	0.733606
-14	0.658869	0.592227	0.73301
-13.9	0.65869	0.592387	0.732414
-13.8	0.658511	0.592546	0.73182
-13.7	0.658333	0.592705	0.731227
-13.6	0.658154	0.592863	0.730635
-13.5	0.657975	0.59302	0.730044
-13.4	0.657797	0.593178	0.729455
-13.3	0.657618	0.593334	0.728866
-13.2	0.657439	0.593491	0.728279
-13.1	0.657261	0.593646	0.727693
-13	0.657083	0.593802	0.727107
-12.9	0.656904	0.593956	0.726523
-12.8	0.656726	0.59411	0.725941
-12.7	0.656548	0.594264	0.725359
-12.6	0.656369	0.594417	0.724779
-12.5	0.656191	0.59457	0.724199
-12.4	0.656013	0.594721	0.723621
-12.3	0.655835	0.594873	0.723045
-12.2	0.655657	0.595024	0.722469
-12.1	0.655479	0.595174	0.721895
-12	0.655301	0.595323	0.721322
-11.9	0.655123	0.595472	0.72075
-11.8	0.654945	0.59562	0.720179
-11.7	0.654768	0.595768	0.71961
-11.6	0.65459	0.595915	0.719042
-11.5	0.654412	0.596061	0.718476
-11.4	0.654235	0.596207	0.71791
-11.3	0.654057	0.596352	0.717346
-11.2	0.653879	0.596496	0.716784
-11.1	0.653702	0.596639	0.716222
-11	0.653524	0.596782	0.715662
-10.9	0.653347	0.596924	0.715104
-10.8	0.65317	0.597065	0.714547
-10.7	0.652992	0.597205	0.713991
-10.6	0.652815	0.597345	0.713436
-10.5	0.652638	0.597484	0.712884
-10.4	0.652461	0.597622	0.712332
-10.3	0.652284	0.597759	0.711782
-10.2	0.652107	0.597895	0.711234
-10.1	0.65193	0.59803	0.710687
-10	0.651753	0.598165	0.710141
-9.9	0.651576	0.598299	0.709597
-9.8	0.651399	0.598431	0.709055
-9.7	0.651222	0.598563	0.708514
-9.6	0.651045	0.598694	0.707975
-9.5	0.650869	0.598824	0.707437
-9.4	0.650692	0.598952	0.706901
-9.3	0.650515	0.59908	0.706366
-9.2	0.650339	0.599207	0.705834
-9.1	0.650162	0.599333	0.705302
-9	0.649986	0.599457	0.704773
-8.9	0.649809	0.599581	0.704245
-8.8	0.649633	0.599703	0.703719
-8.7	0.649456	0.599824	0.703195
-8.6	0.64928	0.599945	0.702673
-8.5	0.649104	0.600064	0.702152
-8.4	0.648928	0.600181	0.701633
-8.3	0.648752	0.600298	0.701116
-8.2	0.648575	0.600413	0.700601
-8.1	0.648399	0.600527	0.700088
-8	0.648223	0.60064	0.699576
-7.9	0.648047	0.600751	0.699067
-7.8	0.647872	0.600861	0.69856
-7.7	0.647696	0.60097	0.698054
-7.6	0.64752	0.601077	0.697551
-7.5	0.647344	0.601183	0.697049
-7.4	0.647168	0.601288	0.69655
-7.3	0.646993	0.601391	0.696053
-7.2	0.646817	0.601492	0.695557
-7.1	0.646641	0.601592	0.695064
-7	0.646466	0.60169	0.694574
-6.9	0.64629	0.601787	0.694085
-6.8	0.646115	0.601882	0.693598
-6.7	0.64594	0.601976	0.693114
-6.6	0.645764	0.602068	0.692632
-6.5	0.645589	0.602158	0.692153
-6.4	0.645414	0.602246	0.691676
-6.3	0.645239	0.602333	0.691201
-6.2	0.645063	0.602417	0.690728
-6.1	0.644888	0.6025	0.690259
-6	0.644713	0.602581	0.689791
-5.9	0.644538	0.60266	0.689326
-5.8	0.644363	0.602737	0.688864
-5.7	0.644188	0.602813	0.688404
-5.6	0.644014	0.602886	0.687947
-5.5	0.643839	0.602957	0.687493
-5.4	0.643664	0.603026	0.687041
-5.3	0.643489	0.603093	0.686592
-5.2	0.643315	0.603157	0.686146
-5.1	0.64314	0.60322	0.685702
-5	0.642965	0.60328	0.685262
-4.9	0.642791	0.603338	0.684824
-4.8	0.642616	0.603393	0.684389
-4.7	0.642442	0.603446	0.683957
-4.6	0.642267	0.603497	0.683529
-4.5	0.642093	0.603545	0.683103
-4.4	0.641919	0.603591	0.682681
-4.3	0.641745	0.603634	0.682261
-4.2	0.64157	0.603675	0.681845
-4.1	0.641396	0.603713	0.681432
-4	0.641222	0.603748	0.681022
-3.9	0.641048	0.60378	0.680616
-3.8	0.640874	0.60381	0.680213
-3.7	0.6407	0.603837	0.679814
-3.6	0.640526	0.603861	0.679417
-3.5	0.640352	0.603882	0.679025
-3.4	0.640179	0.6039	0.678636
-3.3	0.640005	0.603916	0.67825
-3.2	0.639831	0.603928	0.677869
-3.1	0.639658	0.603938	0.677492
-3	0.639486	0.603945	0.677119
-2.9	0.639315	0.60395	0.676751
-2.8	0.639145	0.603953	0.676388
-2.7	0.638977	0.603954	0.676031
-2.6	0.63881	0.603953	0.675679
-2.5	0.638646	0.603951	0.675333
-2.4	0.638483	0.603947	0.674994
-2.3	0.638323	0.603943	0.674661
-2.2	0.638166	0.603937	0.674335
-2.1	0.638012	0.603931	0.674016
-2	0.63786	0.603924	0.673704
-1.9	0.637713	0.603917	0.6734
-1.8	0.637569	0.60391	0.673104
-1.7	0.637428	0.603903	0.672816
-1.6	0.637292	0.603896	0.672536
-1.5	0.637161	0.60389	0.672264
-1.4	0.637034	0.603885	0.672002
-1.3	0.636912	0.603881	0.671748
-1.2	0.636794	0.603879	0.671504
-1.1	0.636683	0.603878	0.67127
-1	0.636576	0.603879	0.671045
-0.9	0.636476	0.603882	0.670829
-0.8	0.636382	0.603887	0.670624
-0.7	0.636294	0.603895	0.67043
-0.6	0.636212	0.603907	0.670246
-0.5	0.636137	0.603921	0.670072
-0.4	0.636069	0.603939	0.66991
-0.3	0.636009	0.60396	0.669758
-0.2	0.635956	0.603986	0.669618
-0.1	0.63591	0.604015	0.66949
0	0.635873	0.60405	0.669373
0.1	0.635844	0.604089	0.669267
0.2	0.635823	0.604134	0.669174
0.3	0.635811	0.604184	0.669093
0.4	0.635808	0.60424	0.669024
0.5	0.635814	0.604302	0.668968
0.6	0.635829	0.604371	0.668925
0.7	0.635854	0.604447	0.668894
0.8	0.635889	0.604529	0.668876
0.9	0.635934	0.604619	0.668871
1	0.635989	0.604717	0.668879
1.1	0.636055	0.604822	0.668901
1.2	0.636132	0.604937	0.668937
1.3	0.63622	0.60506	0.668986
1.4	0.636319	0.605192	0.669048
1.5	0.63643	0.605333	0.669125
1.6	0.636553	0.605484	0.669216
1.7	0.636688	0.605646	0.669321
1.8	0.636835	0.605817	0.669441
1.9	0.636995	0.606	0.669575
2	0.637167	0.606193	0.669724
2.1	0.637353	0.606399	0.669887
2.2	0.637552	0.606616	0.670066
2.3	0.637765	0.606845	0.67026
2.4	0.637991	0.607087	0.670469
2.5	0.638232	0.607341	0.670693
2.6	0.638487	0.607609	0.670933
2.7	0.638756	0.607891	0.671188
2.8	0.639041	0.608187	0.67146
2.9	0.63934	0.608497	0.671747
3	0.639655	0.608821	0.67205
3.1	0.639986	0.609161	0.67237
3.2	0.640332	0.609516	0.672706
3.3	0.640695	0.609887	0.673059
3.4	0.641075	0.610275	0.673429
3.5	0.641471	0.610678	0.673815
3.6	0.641884	0.611099	0.674219
3.7	0.642314	0.611537	0.67464
3.8	0.642762	0.611993	0.675079
3.9	0.643228	0.612466	0.675535
4	0.643712	0.612958	0.676009
4.1	0.644214	0.613469	0.676501
4.2	0.644736	0.613999	0.677011
4.3	0.645276	0.614548	0.67754
4.4	0.645835	0.615117	0.678087
4.5	0.646414	0.615707	0.678653
4.6	0.647013	0.616317	0.679238
4.7	0.647632	0.616948	0.679843
4.8	0.648272	0.6176	0.680466
4.9	0.648932	0.618275	0.68111
5	0.649614	0.618971	0.681774
5.1	0.650317	0.619689	0.682458
5.2	0.651041	0.620431	0.683162
5.3	0.651788	0.621195	0.683887
5.4	0.652557	0.621984	0.684633
5.5	0.653349	0.622796	0.685401
5.6	0.654164	0.623632	0.68619
5.7	0.655002	0.624493	0.687001
5.8	0.655864	0.625379	0.687834
5.9	0.65675	0.626291	0.68869
6	0.65766	0.627228	0.689568
6.1	0.658595	0.628191	0.69047
6.2	0.659555	0.629181	0.691395
6.3	0.66054	0.630198	0.692344
6.4	0.661552	0.631241	0.693317
6.5	0.662589	0.632313	0.694315
6.6	0.663653	0.633412	0.695338
6.7	0.664744	0.634539	0.696386
6.8	0.665862	0.635695	0.697461
6.9	0.667008	0.636879	0.698561
7	0.668182	0.638093	0.699689
7.1	0.669384	0.639337	0.700843
7.2	0.670615	0.64061	0.702026
7.3	0.671875	0.641913	0.703236
7.4	0.673165	0.643247	0.704476
7.5	0.674486	0.644611	0.705745
7.6	0.675836	0.646007	0.707043
7.7	0.677218	0.647433	0.708372
7.8	0.678631	0.648892	0.709733
7.9	0.680076	0.650382	0.711125
8	0.681553	0.651904	0.712549
8.1	0.683062	0.653459	0.714007
8.2	0.684605	0.655046	0.715499
8.3	0.686182	0.656666	0.717025
8.4	0.687792	0.658318	0.718586
8.5	0.689438	0.660004	0.720184
8.6	0.691117	0.661722	0.721817
8.7	0.692829	0.663471	0.723486
8.8	0.694574	0.665249	0.725191
8.9	0.696351	0.667057	0.726931
9	0.698159	0.668893	0.728705
9.1	0.699998	0.670756	0.730514
9.2	0.701866	0.672644	0.732358
9.3	0.703764	0.674557	0.734235
9.4	0.70569	0.676494	0.736146
9.5	0.707644	0.678454	0.73809
9.6	0.709625	0.680435	0.740067
9.7	0.711632	0.682437	0.742076
9.8	0.713665	0.684459	0.744117
9.9	0.715722	0.686499	0.74619
10	0.717804	0.688557	0.748294
10.1	0.719909	0.690631	0.750428
10.2	0.722037	0.692722	0.752593
10.3	0.724186	0.694827	0.754786
10.4	0.726357	0.696946	0.757009
10.5	0.728547	0.699078	0.759259
10.6	0.730757	0.701222	0.761537
10.7	0.732986	0.703377	0.763841
10.8	0.735232	0.705543	0.766171
10.9	0.737496	0.707719	0.768526
11	0.739775	0.709903	0.770904
11.1	0.74207	0.712095	0.773306
11.2	0.744379	0.714295	0.77573
11.3	0.746701	0.716501	0.778175
11.4	0.749036	0.718713	0.78064
11.5	0.751383	0.72093	0.783123
11.6	0.753741	0.723152	0.785624
11.7	0.756109	0.725377	0.788141
11.8	0.758485	0.727606	0.790674
11.9	0.760869	0.729838	0.79322
12	0.763261	0.732072	0.795778
12.1	0.765658	0.734307	0.798348
12.2	0.768061	0.736544	0.800927
12.3	0.770468	0.738781	0.803514
12.4	0.772877	0.741017	0.806107
12.5	0.775289	0.743254	0.808705
12.6	0.777702	0.745489	0.811306
12.7	0.780114	0.747723	0.813909
12.8	0.782526	0.749955	0.816512
12.9	0.784935	0.752184	0.819113
13	0.787341	0.75441	0.821711
13.1	0.789743	0.756633	0.824303
13.2	0.79214	0.758852	0.826888
13.3	0.794529	0.761066	0.829464
13.4	0.796911	0.763276	0.832029
13.5	0.799284	0.76548	0.834581
13.6	0.801647	0.767678	0.837119
13.7	0.803999	0.769871	0.839641
13.8	0.806339	0.772056	0.842144
13.9	0.808664	0.774234	0.844626
14	0.810975	0.776404	0.847086
14.1	0.813271	0.778566	0.849522
14.2	0.815548	0.78072	0.851931
14.3	0.817808	0.782863	0.854312
14.4	0.820047	0.784997	0.856662
14.5	0.822266	0.78712	0.85898
14.6	0.824462	0.789233	0.861264
14.7	0.826635	0.791333	0.863511
14.8	0.828783	0.793421	0.86572
14.9	0.830904	0.795497	0.867888
15	0.832999	0.797558	0.870014
15.1	0.835064	0.799606	0.872095
15.2	0.837099	0.801638	0.874129
15.3	0.839103	0.803655	0.876116
15.4	0.841075	0.805655	0.878051
15.5	0.843012	0.807638	0.879934
15.6	0.844913	0.809603	0.881763
15.7	0.846778	0.81155	0.883536
15.8	0.848605	0.813476	0.885251
15.9	0.850392	0.815382	0.886905
16	0.852138	0.817266	0.888498
16.1	0.853842	0.819128	0.890028
16.2	0.855503	0.820966	0.891493
16.3	0.857121	0.82278	0.892895
16.4	0.858698	0.824572	0.894237
16.5	0.860236	0.826342	0.89552
16.6	0.861734	0.828089	0.896747
16.7	0.863196	0.829815	0.89792
16.8	0.864622	0.831519	0.899042
16.9	0.866013	0.833202	0.900116
17	0.867371	0.834864	0.901143
17.1	0.868697	0.836506	0.902127
17.2	0.869993	0.838128	0.90307
17.3	0.87126	0.83973	0.903975
17.4	0.8725	0.841312	0.904844
17.5	0.873713	0.842875	0.90568
17.6	0.874902	0.844419	0.906486
17.7	0.876068	0.845944	0.907264
17.8	0.877212	0.847451	0.908017
17.9	0.878335	0.84894	0.908748
18	0.87944	0.850411	0.90946
18.1	0.880528	0.851864	0.910155
18.2	0.881599	0.853301	0.910836
18.3	0.882657	0.85472	0.911506
18.4	0.883702	0.856124	0.912168
18.5	0.884735	0.857512	0.912823
18.6	0.885759	0.858884	0.913475
18.7	0.886775	0.860242	0.914126
18.8	0.887784	0.861585	0.914779
18.9	0.888788	0.862916	0.915435
19	0.889788	0.864234	0.916098
19.1	0.890787	0.86554	0.91677
19.2	0.891785	0.866836	0.917453
19.3	0.892785	0.868122	0.918148
19.4	0.893787	0.8694	0.918859
19.5	0.894794	0.870671	0.919586
19.6	0.895807	0.871936	0.920331
19.7	0.896828	0.873198	0.921097
19.8	0.897858	0.874457	0.921884
19.9	0.898898	0.875716	0.922695
20	0.899952	0.876976	0.923529
20.1	0.901019	0.878241	0.924389
20.2	0.902103	0.879511	0.925275
20.3	0.903204	0.88079	0.926189
20.4	0.904324	0.882079	0.92713
20.5	0.905465	0.883382	0.9281
20.6	0.906629	0.884702	0.929098
20.7	0.907816	0.886041	0.930126
20.8	0.90903	0.887403	0.931184
20.9	0.910272	0.88879	0.932272
21	0.911543	0.890206	0.933391
21.1	0.912845	0.891654	0.934539
21.2	0.91418	0.893137	0.935718
21.3	0.915549	0.894659	0.936927
21.4	0.916955	0.896223	0.938167
21.5	0.9184	0.897834	0.939437
21.6	0.919884	0.899494	0.940737
21.7	0.92141	0.901207	0.942067
21.8	0.92298	0.902977	0.943427
21.9	0.924596	0.904808	0.944818
22	0.926259	0.906703	0.946238
22.1	0.927972	0.908666	0.947688
22.2	0.929736	0.910702	0.949168
22.3	0.931553	0.912813	0.950677
22.4	0.933425	0.915004	0.952217
22.5	0.935354	0.917279	0.953786
22.6	0.937339	0.919637	0.955383
22.7	0.939381	0.922078	0.957008
22.8	0.941477	0.924603	0.958658
22.9	0.943627	0.927211	0.960334
23	0.945831	0.929901	0.962034
23.1	0.948088	0.932674	0.963757
23.2	0.950397	0.935528	0.965502
23.3	0.952757	0.938463	0.967268
23.4	0.955167	0.941478	0.969056
23.5	0.957628	0.944573	0.970863
23.6	0.960137	0.947747	0.97269
23.7	0.962695	0.950999	0.974535
23.8	0.965301	0.954329	0.976399
23.9	0.967953	0.957736	0.97828
24	0.970652	0.961218	0.980178
24.1	0.973396	0.964775	0.982093
24.2	0.976184	0.968407	0.984024
24.3	0.979016	0.972111	0.985971
24.4	0.981892	0.975887	0.987933
24.5	0.984809	0.979735	0.98991
24.6	0.987768	0.983652	0.991901
24.7	0.990767	0.987638	0.993905
24.8	0.993806	0.991693	0.995924
24.9	0.996884	0.995813	0.997956
25	1	1	1
25.1	1.00315	1.00206	1.00425
25.2	1.00634	1.00413	1.00856
25.3	1.00957	1.00621	1.01294
25.4	1.01283	1.0083	1.01738
25.5	1.01612	1.0104	1.02187
25.6	1.01945	1.01252	1.02643
25.7	1.02281	1.01464	1.03104
25.8	1.0262	1.01677	1.0357
25.9	1.02961	1.01892	1.04042
26	1.03306	1.02107	1.04519
26.1	1.03654	1.02324	1.05002
26.2	1.04004	1.02541	1.05489
26.3	1.04357	1.02759	1.05981
26.4	1.04713	1.02978	1.06477
26.5	1.05071	1.03197	1.06978
26.6	1.05431	1.03418	1.07483
26.7	1.05793	1.03639	1.07993
26.8	1.06158	1.03861	1.08506
26.9	1.06524	1.04083	1.09023
27	1.06893	1.04306	1.09544
27.1	1.07263	1.0453	1.10067
27.2	1.07635	1.04754	1.10594
27.3	1.08008	1.04979	1.11124
27.4	1.08383	1.05204	1.11657
27.5	1.08759	1.0543	1.12193
27.6	1.09136	1.05657	1.1273
27.7	1.09515	1.05883	1.13271
27.8	1.09895	1.06111	1.13814
27.9	1.10276	1.06338	1.1436
28	1.10659	1.06567	1.14908
28.1	1.11043	1.06795	1.15459
28.2	1.11428	1.07025	1.16013
28.3	1.11815	1.07254	1.16569
28.4	1.12203	1.07485	1.17128
28.5	1.12592	1.07715	1.17689
28.6	1.12983	1.07946	1.18254
28.7	1.13375	1.08178	1.18821
28.8	1.13768	1.0841	1.19391
28.9	1.14163	1.08643	1.19963
29	1.14559	1.08876	1.20538
29.1	1.14956	1.0911	1.21116
29.2	1.15355	1.09344	1.21697
29.3	1.15756	1.09579	1.22281
29.4	1.16157	1.09814	1.22867
29.5	1.1656	1.1005	1.23456
29.6	1.16965	1.10286	1.24048
29.7	1.17371	1.10523	1.24643
29.8	1.17778	1.1076	1.2524
29.9	1.18186	1.10998	1.25841
30	1.18597	1.11236	1.26444
30.1	1.19008	1.11474	1.27051
30.2	1.19421	1.11714	1.2766
30.6	1.21087	1.12676	1.30126
30.7	1.21507	1.12918	1.3075

[truncated: 56 more sheets: Figure 3e, Figure 4a, Figure 4b, Figure 4c, Figure 4d, Figure 4e, Supplementary Fig. 1a, Supplementary Fig.1b, Supplementary Fig.1c, Supplementary Fig.1d, Supplementary Fig.1e, Supplementary Fig. 2a, Supplementary Fig. 2b, Supplementary Fig. 2c, Supplementary Fig. 2d, Supplementary Fig. 2e, Supplementary Fig. 3a, Supplementary Fig. 3b, Supplementary Fig. 3c, Supplementary Fig. 3d …]
